# Supplementary material for: Nsp14 of SARS-CoV-2 inhibits mRNA processing and nuclear export by targeting the nuclear cap-binding complex
Source: Nucleic Acids Res. 2023 Jun 1;51(14):7602–18. doi: 10.1093/nar/gkad483 (PMC10415132; doi:10.1093/nar/gkad483)
Supplement: gkad483_Supplemental_Files [file gkad483_supplemental_files.zip]

Archive with 2 entries (2 files):
- Katahira2023_Suppl_Final.pdf
- Supplmentary_tables_Katahira2023_R1.xlsx
