# Supplementary material for: Nsp14 of SARS-CoV-2 inhibits mRNA processing and nuclear export by targeting the nuclear cap-binding complex
Source: Nucleic Acids Res. 2023 Jun 1;51(14):7602–18. doi: 10.1093/nar/gkad483 (PMC10415132; doi:10.1093/nar/gkad483)
Supplement: gkad483_Supplemental_Files [file gkad483_supplemental_files.zip › Supplmentary_tables_Katahira2023_R1.xlsx]

## Sheet: Sup Table 1 primary ANTIBODIES
antigen	clone	vendor	cat#/References
GFP		Thermo Fisher	A-11122
Strep-tagII	4F1	MBL	M211-3
FLAG-tag	M2	Sigma	F3165
S protein		Sino Biological	40150-R007
NSP14		MRC PPU Reagent and Services, University of Dundee	DA112
b-actin	AC-15	Sigma	A5441
	SC-35	Sigma	S4045
ALYREF	11G5	GeneTex	GTX26141
CBP20		Bethyl	A302-553A
U1C	4H12	Bio Academia	70-400
SLBP		Bethyl	A303-968A
Tap			Katahira et al. 1999
THOC2			Katahira et al. 2009
Geminin		Cell Signaling	5165
Cyclin A	E67.1	MBL	K0163-3
EMI1	3D2D6	Thermo Fisher	37-6600
Rhodpsin	1D4	Novus Biologicals	NBP1-47602
mouse IgG		Rockland	610-4112
CBP80	38A1		Wang et al. 2017
Puromycin	4A12	DSHB, University of Iowa	PMY-2A4

## Sheet: Sup Table 2 Plasmids
Vendor	Plasmid	references
Addgene 141395	pLVX-EF1alpha-eGFP-2xStrep-IRES-Puro	Gordon et al.
Addgene 141391	pLVX-EF1alpha-SARS-CoV-2-N-2xStrep-IRES-Puro	Gordon et al.
Addgene 141375	pLVX-EF1alpha-SARS-CoV-2-nsp9-2xStrep-IRES-Puro	Gordon et al.
Addgene 141387	pLVX-EF1alpha-SARS-CoV-2-orf6-2xStrep-IRES-Puro	Gordon et al.
Addgene 141389	pLXV-EF1alpha-2xStrep-SARS-CoV-2-orf7b-IRES-Puro	Gordon et al.
Addgene 141393	pLXV-EF1alpha-2xStrep-SARS-CoV-2-orf9c-IRES-Puro	Gordon et al.
Addgene 141388	pLVX-EF1alpha-SARS-CoV-2-orf7a-2xStrep-IRES-Puro	Gordon et al.
Addgene 141394	pLVX-EF1alpha-SARS-CoV-2-orf10-2xStrep-IRES-Puro	Gordon et al.
Addgene 141376	pLVX-EF1alpha-SARS-CoV-2-nsp10-2xStrep-IRES-Puro	Gordon et al.
Addgene 141369	pLVX-EF1alpha-SARS-CoV-2-nsp4-2xStrep-IRES-Puro	Gordon et al.
Addgene 141373	pLVX-EF1alpha-SARS-CoV-2-nsp7-2xStrep-IRES-Puro	Gordon et al.
Addgene 141379	pLVX-EF1alpha-SARS-CoV-2-nsp13-2xStrep-IRES-Puro	Gordon et al.
Addgene 141367	pLVX-EF1alpha-SARS-CoV-2-nsp1-2xStrep-IRES-Puro	Gordon et al.
Addgene 141383	pLVX-EF1alpha-SARS-CoV-2-orf3a-2xStrep-IRES-Puro	Gordon et al.
Addgene 141374	pLVX-EF1alpha-SARS-CoV-2-nsp8-2xStrep-IRES-Puro	Gordon et al.
Addgene 141385	pLVX-EF1alpha-SARS-CoV-2-E-2xStrep-IRES-Puro	Gordon et al.
Addgene 141381	pLVX-EF1alpha-SARS-CoV-2-nsp15-2xStrep-IRES-Puro	Gordon et al.
Addgene 141390	pLVX-EF1alpha-SARS-CoV-2-orf8-2xStrep-IRES-Puro	Gordon et al.
Addgene 141377	pLVX-EF1alpha-SARS-CoV-2-nsp11-2xStrep-IRES-Puro	Gordon et al.
Addgene 141370	pLVX-EF1alpha-SARS-CoV-2-nsp5-2xStrep-IRES-Puro	Gordon et al.
Addgene 141378	pLVX-EF1alpha-SARS-CoV-2-nsp12-2xStrep-IRES-Puro	Gordon et al.
Addgene 141392	pLVX-EF1alpha-SARS-CoV-2-orf9b-2xStrep-IRES-Puro	Gordon et al.
Addgene 141380	pLXV-EF1alpha-2xStrep-SARS-CoV-2-nsp14-IRES-Puro	Gordon et al.
Addgene 141368	pLVX-EF1alpha-SARS-CoV-2-nsp2-2xStrep-IRES-Puro	Gordon et al.
Addgene 141386	pLVX-EF1alpha-SARS-CoV-2-M-2xStrep-IRES-Puro	Gordon et al.
Addgene 44012	pInducer20	Meerbrey et al.
Addgene 155296	pLENTI_hACE2_HygR	Notarbartolo et al.
	pCMV-FLAG3	this study
	pCMV-FLAG3-DcpS	this study
	pEGFP-Nsp14	this study
	pEGFP-Nsp14(D90VE->AVA)	this study
	pEGFP-Nsp14(D331->A)	this study
	pCMV-Nsp14	this study
	pInducer20-GFP-Nsp14	this study
	pInducer20-GFP-Nsp14(D331->A)	this study
	pInducer20-GFP-DcpS	this study
Clontech	pEGFP-C1
Invtrogen	pENTR4
Invitrogen	pcDNA3.1

## Sheet: Sup Table 3 qPCR primers 
GAPDH
F1	GTGGTCTCCTCTGACTTCAACAG
R1	AGGGGTCTACATGGCAACTG
R3	AGAGTTGTCAGGGCCCTTTT
55F	CTCCTGTTCGACAGTCAGC
55R	TTCAGGCCGTCCCTAGC
ACTB
F1	CATGAAGTGTGACGTGGACATCC
R2	GTACTTGCGCTCAGGAGGAG
F2	CATGTACCCTGGGATTGCCGAC
R4	GTGAGGACCCTGGATGTGAC
H4C5
F1	GCGAGATAACATCCAGGGCA
R1	CCACATCCATCGCTGTCACT
F4	TGGGAAAACCGCAAGACACT
R4	CCCCAGGAACTTCTACACACC
U1
33F	CGAAGGTGGTTTTCCCAGGGCG
33R	CGAACGCAGTCCCCCACTACCA
5S rRNA
5S F	GGCCATACCACCCTGAACGC
5S R	CAGCACCCGGTATTCCCAGG
ACTN4
F3	AATTTGAGGAGGGGGTGCTG
R3	CCTACCTCCGGTCTCTCCAA
SARS-CoV-2 N
F2	AAATTTTGGGGACCAGGAAC
R2	TGGCAGCTGTGTAGGTCAAC

## Sheet: Sup Table 4 Nsp14_DEG
	gene symbol	Geneid	Chr	Start	End	Length	wt-0hr.sorted.bam	wt-48hr.sorted.bam	fold-change
NM_130786	A1BG	NM_130786.4	chr19;chr19;chr19;chr19;chr19;chr19;chr19;chr19	58856549;58858719;58861736;58862757;58863649;58864294;58864658;58864770	58858395;58859006;58862017;58863053;58863921;58864563;58864693;58864858	3382	154	171	1.11039
NR_015380	A1BG-AS1	NR_015380.2	chr19;chr19;chr19;chr19	58863336;58864745;58865080;58865735	58864410;58864840;58865223;58866549	2130	236	222	0.940678
NM_014576	A1CF	NM_014576.4	chr10;chr10;chr10;chr10;chr10;chr10;chr10;chr10;chr10;chr10;chr10;chr10;chr10	52559169;52569654;52570800;52573617;52575766;52580312;52587891;52595834;52601622;52603748;52619602;52623793;52645341	52566640;52569802;52570936;52573798;52576039;52580409;52588055;52596072;52601752;52603882;52619745;52623840;52645387	9221	3	6	2
NM_001370131	A1CF	NM_001370131.1	chr10;chr10;chr10;chr10;chr10;chr10;chr10;chr10;chr10;chr10;chr10;chr10	52559169;52569654;52570800;52573617;52575766;52580312;52587891;52595834;52601622;52603748;52619602;52645341	52566640;52569802;52570936;52573822;52576039;52580409;52588055;52596072;52601752;52603882;52619745;52645387	9197	3	6	2
NM_001370130	A1CF	NM_001370130.1	chr10;chr10;chr10;chr10;chr10;chr10;chr10;chr10;chr10;chr10;chr10;chr10	52559169;52569654;52570800;52573617;52575766;52580312;52587891;52595834;52601622;52603748;52619602;52645341	52566640;52569802;52570936;52573798;52576039;52580409;52588055;52596072;52601752;52603882;52619745;52645387	9173	3	6	2
NM_001198819	A1CF	NM_001198819.1	chr10;chr10;chr10;chr10;chr10;chr10;chr10;chr10;chr10;chr10;chr10;chr10;chr10;chr10;chr10	52559169;52569654;52570800;52573617;52575766;52580312;52587891;52595834;52601622;52603748;52610425;52619602;52622649;52623793;52645341	52566640;52569802;52570936;52573822;52576039;52580409;52588055;52596072;52601752;52603882;52610567;52619745;52622741;52623840;52645435	9529	3	6	2
NM_001198818	A1CF	NM_001198818.1	chr10;chr10;chr10;chr10;chr10;chr10;chr10;chr10;chr10;chr10;chr10;chr10;chr10;chr10	52559169;52569654;52570800;52573617;52575766;52580312;52587891;52595834;52601622;52603748;52619602;52622649;52623793;52645341	52566640;52569802;52570936;52573798;52576039;52580409;52588055;52596072;52601752;52603882;52619745;52622741;52623840;52645435	9362	3	6	2
NM_001198820	A1CF	NM_001198820.1	chr10;chr10;chr10;chr10;chr10;chr10;chr10;chr10;chr10;chr10;chr10;chr10;chr10;chr10	52559169;52569654;52570800;52573617;52575766;52580312;52587891;52595834;52601622;52603748;52610425;52619602;52623793;52645341	52566640;52569802;52570936;52573798;52576039;52580409;52588055;52596072;52601752;52603882;52610567;52619745;52623840;52645435	9412	3	6	2
NM_138932	A1CF	NM_138932.2	chr10;chr10;chr10;chr10;chr10;chr10;chr10;chr10;chr10;chr10;chr10;chr10;chr10	52559169;52569654;52570800;52573617;52575766;52580312;52587891;52595834;52601622;52603748;52619602;52623793;52645341	52566640;52569802;52570936;52573822;52576039;52580409;52588055;52596072;52601752;52603882;52619745;52623840;52645435	9293	3	6	2
NM_138933	A1CF	NM_138933.2	chr10;chr10;chr10;chr10;chr10;chr10;chr10;chr10;chr10;chr10;chr10;chr10;chr10	52559169;52569654;52570800;52573617;52575766;52580312;52587891;52595834;52601622;52603748;52610425;52619602;52645341	52566640;52569802;52570936;52573798;52576039;52580409;52588055;52596072;52601752;52603882;52610567;52619745;52645435	9364	3	6	2
NM_001347424	A2M	NM_001347424.1	chr12;chr12;chr12;chr12;chr12;chr12;chr12;chr12;chr12;chr12;chr12;chr12;chr12;chr12;chr12;chr12;chr12;chr12;chr12;chr12;chr12;chr12;chr12;chr12;chr12;chr12;chr12;chr12;chr12;chr12;chr12;chr12;chr12;chr12;chr12;chr12	9220304;9220779;9221336;9222341;9223084;9224955;9225249;9227156;9229352;9229942;9230297;9231840;9232235;9232690;9241796;9242498;9242952;9243797;9246061;9247569;9248135;9251203;9251977;9253740;9254043;9256835;9258832;9259087;9260120;9261917;9262463;9262910;9264755;9264973;9265956;9268360	9220435;9220820;9221438;9222409;9223174;9225082;9225467;9227379;9229532;9230016;9230453;9231927;9232411;9232773;9241847;9242619;9243078;9244025;9246175;9247680;9248296;9251352;9252119;9253803;9254270;9256996;9258941;9259201;9260240;9262001;9262631;9262930;9264807;9265285;9266139;9268825	5073	3	4	1.33333
NM_000014	A2M	NM_000014.5	chr12;chr12;chr12;chr12;chr12;chr12;chr12;chr12;chr12;chr12;chr12;chr12;chr12;chr12;chr12;chr12;chr12;chr12;chr12;chr12;chr12;chr12;chr12;chr12;chr12;chr12;chr12;chr12;chr12;chr12;chr12;chr12;chr12;chr12;chr12;chr12	9220304;9220779;9221336;9222341;9223084;9224955;9225249;9227156;9229352;9229942;9230297;9231840;9232235;9232690;9241796;9242498;9242952;9243797;9246061;9247569;9248135;9251203;9251977;9253740;9254043;9256835;9258832;9259087;9260120;9261917;9262463;9262910;9264755;9264973;9265956;9268360	9220435;9220820;9221438;9222409;9223174;9225082;9225467;9227379;9229532;9230016;9230453;9231927;9232411;9232773;9241847;9242619;9243078;9244025;9246175;9247680;9248296;9251352;9252119;9253803;9254270;9256996;9258941;9259201;9260240;9262001;9262631;9262930;9264807;9265132;9266139;9268825	4920	3	4	1.33333
NM_001347425	A2M	NM_001347425.1	chr12;chr12;chr12;chr12;chr12;chr12;chr12;chr12;chr12;chr12;chr12;chr12;chr12;chr12;chr12;chr12;chr12;chr12;chr12;chr12;chr12;chr12;chr12;chr12;chr12;chr12;chr12;chr12;chr12;chr12;chr12;chr12;chr12;chr12;chr12	9220304;9220779;9221336;9222341;9223084;9224955;9225249;9227156;9229352;9229942;9230297;9231840;9232235;9232690;9241796;9242498;9242952;9243797;9246061;9247569;9248135;9251203;9251977;9253740;9254043;9256835;9258832;9259087;9260120;9261917;9262463;9262910;9264755;9265956;9268360	9220435;9220820;9221438;9222409;9223174;9225082;9225467;9227379;9229532;9230016;9230453;9231927;9232411;9232773;9241847;9242619;9243078;9244025;9246175;9247680;9248296;9251352;9252119;9253803;9254270;9256996;9258941;9259201;9260240;9262001;9262631;9262930;9264807;9266139;9268825	4760	3	4	1.33333
NM_001347423	A2M	NM_001347423.2	chr12;chr12;chr12;chr12;chr12;chr12;chr12;chr12;chr12;chr12;chr12;chr12;chr12;chr12;chr12;chr12;chr12;chr12;chr12;chr12;chr12;chr12;chr12;chr12;chr12;chr12;chr12;chr12;chr12;chr12;chr12;chr12;chr12;chr12;chr12;chr12;chr12	9220304;9220779;9221336;9222341;9223084;9224955;9225249;9227156;9229352;9229942;9230297;9231840;9232235;9232690;9241796;9242498;9242952;9243797;9246061;9247569;9248135;9251203;9251977;9253740;9254043;9256835;9258832;9259087;9260120;9261917;9262463;9262910;9264755;9264973;9265956;9268360;9268724	9220435;9220820;9221438;9222409;9223174;9225082;9225467;9227379;9229532;9230016;9230453;9231927;9232411;9232773;9241847;9242619;9243078;9244025;9246175;9247680;9248296;9251352;9252119;9253803;9254270;9256996;9258941;9259201;9260240;9262001;9262631;9262930;9264807;9265132;9266139;9268462;9268825	4659	3	4	1.33333
NR_137424	A2M-AS1	NR_137424.1	chr12;chr12	9217773;9218404	9217824;9220651	2300	10	10	1
NR_026971	A2M-AS1	NR_026971.1	chr12;chr12;chr12	9217773;9218422;9218752	9217824;9218656;9220651	2187	6	10	1.66667
NR_137425	A2M-AS1	NR_137425.1	chr12;chr12	9217773;9218422	9217824;9220651	2282	6	10	1.66667
NM_144670	A2ML1	NM_144670.6	chr12;chr12;chr12;chr12;chr12;chr12;chr12;chr12;chr12;chr12;chr12;chr12;chr12;chr12;chr12;chr12;chr12;chr12;chr12;chr12;chr12;chr12;chr12;chr12;chr12;chr12;chr12;chr12;chr12;chr12;chr12;chr12;chr12;chr12;chr12;chr12	8975217;8975778;8976316;8982323;8987258;8988103;8988851;8990036;8990932;8991709;8993965;8995730;8998038;8998673;9000145;9001316;9002265;9002756;9004380;9004806;9006724;9007376;9008105;9009760;9010103;9010542;9013477;9013731;9016390;9020438;9020826;9021133;9021731;9027021;9027567;9028654	8975309;8975961;8976478;8982375;8987278;8988262;8988935;8990162;8991046;8991818;8994132;8995957;8998098;8998818;9000294;9001510;9002355;9002870;9004608;9004932;9006845;9007427;9008188;9009936;9010184;9010698;9013551;9013893;9016604;9020653;9020953;9021223;9021799;9027123;9027608;9029383	5127	0	1	#DIV/0!
NM_001282424	A2ML1	NM_001282424.2	chr12;chr12;chr12;chr12;chr12;chr12;chr12;chr12;chr12;chr12;chr12;chr12;chr12;chr12;chr12;chr12;chr12;chr12;chr12;chr12;chr12;chr12;chr12;chr12;chr12	8997600;8998038;8998673;9000145;9001316;9002265;9002756;9004380;9004806;9006724;9007376;9008105;9009760;9010103;9010542;9013477;9013731;9016390;9020438;9020826;9021133;9021731;9027021;9027567;9028654	8997770;8998098;8998818;9000294;9001510;9002355;9002870;9004608;9004932;9006845;9007427;9008188;9009936;9010184;9010698;9013551;9013893;9016604;9020653;9020953;9021223;9021799;9027123;9027608;9029379	3787	0	2	#DIV/0!
NR_040112	A2MP1	NR_040112.1	chr12;chr12;chr12;chr12;chr12;chr12;chr12;chr12;chr12	9381129;9381968;9382849;9383606;9384202;9384651;9384958;9385982;9386731	9381294;9382009;9382951;9383674;9384292;9384781;9385176;9386288;9386803	1201	2	0	0
NM_001080438	A3GALT2	NM_001080438.1	chr1;chr1;chr1;chr1;chr1	33772367;33777653;33778102;33778408;33786677	33773054;33777790;33778191;33778491;33786699	1023	5	0	0
NM_017436	A4GALT	NM_017436.7	chr22;chr22;chr22	43088127;43091497;43116803	43090003;43091637;43116876	2092	54	9	0.166667
NM_001318038	A4GALT	NM_001318038.2	chr22;chr22;chr22	43088118;43091497;43117171	43090003;43091637;43117307	2164	53	9	0.169811
NR_146459	A4GALT	NR_146459.2	chr22;chr22	43114255;43116803	43114592;43116876	412	10	6	0.6
NM_016161	A4GNT	NM_016161.3	chr3;chr3;chr3	137842555;137849691;137851054	137843720;137850124;137851232	1779	0	0	#DIV/0!
NR_037584	AA06	NR_037584.2	chr17;chr17;chr17	31856806;31860469;31860624	31857217;31860532;31860779	632	0	0	#DIV/0!
NM_001173466	AAAS	NM_001173466.2	chr12;chr12;chr12;chr12;chr12;chr12;chr12;chr12;chr12;chr12;chr12;chr12;chr12;chr12;chr12	53701244;53701629;53701836;53702066;53702219;53702509;53702744;53702941;53703385;53708082;53708878;53709119;53709511;53714349;53715127	53701497;53701713;53701917;53702133;53702312;53702599;53702804;53703065;53703505;53708225;53708924;53709210;53709566;53714476;53715394	1716	1710	803	0.469591
NM_015665	AAAS	NM_015665.6	chr12;chr12;chr12;chr12;chr12;chr12;chr12;chr12;chr12;chr12;chr12;chr12;chr12;chr12;chr12;chr12	53701244;53701629;53701836;53702066;53702219;53702509;53702744;53702941;53703385;53708082;53708535;53708878;53709119;53709511;53714349;53715127	53701497;53701713;53701917;53702133;53702312;53702599;53702804;53703065;53703505;53708225;53708633;53708924;53709210;53709566;53714476;53715394	1815	1714	806	0.470245
NM_023928	AACS	NM_023928.5	chr12;chr12;chr12;chr12;chr12;chr12;chr12;chr12;chr12;chr12;chr12;chr12;chr12;chr12;chr12;chr12;chr12;chr12	125549981;125558422;125561037;125570876;125575972;125587225;125587546;125591667;125599023;125603187;125609251;125609448;125612707;125613881;125618549;125619340;125621208;125626638	125550263;125558525;125561157;125570989;125576069;125587339;125587627;125591814;125599103;125603311;125609315;125609570;125612820;125614006;125618618;125619398;125621410;125627862	3256	611	338	0.553191
NM_001319840	AACS	NM_001319840.2	chr12;chr12;chr12;chr12;chr12;chr12;chr12;chr12;chr12;chr12;chr12;chr12;chr12;chr12;chr12;chr12;chr12	125549981;125558422;125561037;125570876;125575972;125587225;125587546;125591667;125599023;125603187;125609251;125612707;125613881;125618549;125619340;125621208;125626638	125550263;125558525;125561157;125570989;125576069;125587339;125587627;125591814;125599103;125603311;125609315;125612820;125614006;125618618;125619398;125621410;125627862	3133	610	338	0.554098
NM_001319839	AACS	NM_001319839.2	chr12;chr12;chr12;chr12;chr12;chr12;chr12;chr12;chr12;chr12;chr12;chr12;chr12;chr12;chr12;chr12;chr12	125549981;125558422;125561037;125570876;125575972;125587225;125587546;125591667;125599023;125603187;125609251;125609448;125612707;125613881;125618549;125619340;125626638	125550263;125558525;125561157;125570989;125576069;125587339;125587627;125591814;125599103;125603311;125609315;125609570;125612820;125614006;125618618;125619398;125627862	3053	607	337	0.555189
NR_135095	AACSP1	NR_135095.1	chr5;chr5;chr5;chr5;chr5;chr5;chr5;chr5;chr5;chr5;chr5	178191862;178194131;178195471;178199430;178201499;178202268;178203143;178224532;178238175;178241899;178245095	178193176;178194336;178195668;178199632;178201549;178202337;178203277;178224612;178238287;178242009;178245436	2825	1	0	0
NR_024035	AACSP1	NR_024035.2	chr5;chr5;chr5;chr5;chr5;chr5;chr5;chr5;chr5;chr5;chr5	178191862;178194131;178195471;178199430;178201499;178202268;178203143;178224532;178238175;178241899;178245095	178193176;178194336;178195665;178199632;178201549;178202337;178203277;178224612;178238287;178242009;178245436	2822	1	0	0
NM_001086	AADAC	NM_001086.3	chr3;chr3;chr3;chr3;chr3	151531904;151535154;151538171;151542451;151545364	151532088;151535376;151538240;151542622;151546276	1563	0	0	#DIV/0!
NM_207365	AADACL2	NM_207365.4	chr3;chr3;chr3;chr3;chr3;chr3_gl383526_alt;chr3_gl383526_alt;chr3_gl383526_alt;chr3_gl383526_alt;chr3_gl383526_alt	151451715;151458434;151461881;151463297;151474780;155100;161819;165266;166682;178165	151451961;151458656;151461950;151463468;151479127;155346;162041;165335;166853;180671	8279	0	0	#DIV/0!
NR_110202	AADACL2-AS1	NR_110202.1	chr3;chr3;chr3;chr3;chr3_gl383526_alt;chr3_gl383526_alt	151468967;151472860;151492394;151645645;172352;176245	151469299;151472919;151492453;151645963;172684;176309	1170	0	0	#DIV/0!
NR_110203	AADACL2-AS1	NR_110203.1	chr3;chr3;chr3;chr3_gl383526_alt	151468967;151492394;151645645;172352	151469299;151492453;151645963;172684	1045	0	0	#DIV/0!
NM_001103170	AADACL3	NM_001103170.3	chr1;chr1;chr1;chr1	12776113;12779477;12780885;12785189	12776347;12779693;12780948;12788727	4055	0	0	#DIV/0!
NR_111984	AADACL3	NR_111984.2	chr1;chr1;chr1	12776113;12780885;12785189	12776347;12780948;12788727	3838	0	0	#DIV/0!
NM_001013630	AADACL4	NM_001013630.1	chr1;chr1;chr1;chr1	12704566;12711142;12721802;12725972	12704733;12711358;12721865;12727097	1575	0	0	#DIV/0!
NR_026915	AADACP1	NR_026915.1	chr3;chr3;chr3	151488244;151493483;151501620	151488399;151493552;151502682	1289	0	0	#DIV/0!
NM_016228	AADAT	NM_016228.4	chr4;chr4;chr4;chr4;chr4;chr4;chr4;chr4;chr4;chr4;chr4;chr4;chr4	170981373;170983043;170985870;170987565;170988478;170989742;170990299;170991738;170994287;170999660;171008267;171009547;171010775	170982120;170983144;170985976;170987629;170988539;170989838;170990381;170991803;170994496;170999734;171008399;171009715;171011107	2250	366	264	0.721311
NM_001286683	AADAT	NM_001286683.1	chr4;chr4;chr4;chr4;chr4;chr4;chr4;chr4;chr4;chr4;chr4;chr4;chr4;chr4	170981373;170983043;170985870;170987565;170988478;170989742;170990299;170991738;170994287;170999660;171008267;171009547;171010775;171011376	170982120;170983144;170985976;170987629;170988539;170989838;170990381;170991803;170994496;170999734;171008399;171009715;171010887;171011538	2193	357	263	0.736695
NM_001286682	AADAT	NM_001286682.1	chr4;chr4;chr4;chr4;chr4;chr4;chr4;chr4;chr4;chr4;chr4;chr4;chr4;chr4	170981373;170983043;170985870;170987565;170988478;170989742;170990299;170991738;170994287;170999660;171008267;171009547;171010763;171011295	170982120;170983144;170985976;170987629;170988539;170989838;170990381;170991803;170994496;170999734;171008399;171009715;171010887;171011372	2120	361	269	0.745152
NM_182662	AADAT	NM_182662.1	chr4;chr4;chr4;chr4;chr4;chr4;chr4;chr4;chr4;chr4;chr4;chr4;chr4;chr4	170981373;170983043;170985870;170987565;170988478;170989742;170990299;170991738;170994287;170999660;171008267;171009547;171010775;171011295	170982120;170983144;170985976;170987629;170988539;170989838;170990381;170991803;170994496;170999734;171008399;171009715;171010887;171011372	2108	361	269	0.745152
NM_001271885	AAGAB	NM_001271885.1	chr15;chr15;chr15;chr15;chr15;chr15;chr15;chr15;chr15;chr15	67493013;67495886;67496382;67500900;67501800;67524152;67528317;67528746;67528968;67547475	67495236;67495935;67496486;67500996;67501882;67524235;67528406;67528842;67529158;67547536	3083	1924	1750	0.909563
NM_001271886	AAGAB	NM_001271886.1	chr15;chr15;chr15;chr15;chr15;chr15;chr15;chr15;chr15;chr15	67493013;67495886;67496382;67500900;67501800;67524152;67528317;67528746;67528968;67546752	67495236;67495935;67496486;67500996;67501882;67524235;67528406;67528842;67529158;67547074	3344	1930	1761	0.912435
NM_024666	AAGAB	NM_024666.5	chr15;chr15;chr15;chr15;chr15;chr15;chr15;chr15;chr15;chr15	67493005;67495886;67496382;67500900;67501800;67524152;67528317;67528746;67528968;67546897	67495236;67495935;67496486;67500996;67501882;67524235;67528406;67528842;67529158;67546999	3132	1928	1760	0.912863
NM_014911	AAK1	NM_014911.4	chr2;chr2;chr2;chr2;chr2;chr2;chr2;chr2;chr2;chr2;chr2;chr2;chr2;chr2;chr2;chr2;chr2;chr2;chr2;chr2;chr2;chr2	69685129;69704012;69706083;69707992;69709843;69723117;69732701;69734553;69736363;69741603;69746086;69747966;69752165;69754348;69757140;69757757;69759173;69769655;69771568;69783992;69870010;69870707	69703095;69704122;69706193;69708093;69709944;69723212;69732805;69734710;69736592;69741881;69746372;69748120;69752244;69754451;69757272;69757838;69759294;69769797;69771676;69784110;69870406;69870871	21157	647	663	1.02473
NM_001371575	AAK1	NM_001371575.1	chr2;chr2;chr2;chr2;chr2;chr2;chr2;chr2;chr2;chr2;chr2;chr2;chr2;chr2;chr2;chr2;chr2;chr2;chr2;chr2;chr2	69685129;69704012;69707992;69709843;69723117;69732701;69734553;69736363;69741603;69746086;69747966;69752165;69754348;69757140;69757757;69759173;69769655;69771568;69783992;69870010;69870707	69703095;69704116;69708093;69709944;69723212;69732805;69734710;69736592;69741881;69746372;69748120;69752244;69754451;69757272;69757838;69759294;69769797;69771676;69784110;69870406;69870870	21039	646	663	1.02632
NM_001371577	AAK1	NM_001371577.1	chr2;chr2;chr2;chr2;chr2;chr2;chr2;chr2;chr2;chr2;chr2;chr2;chr2;chr2;chr2	69685129;69736389;69741603;69746086;69747966;69752165;69754348;69757140;69757757;69759173;69769655;69771568;69783992;69870010;69870707	69688843;69736592;69741881;69746372;69748120;69752244;69754451;69757272;69757838;69759294;69769797;69771676;69784110;69870406;69870871	6094	505	589	1.16634
NM_001363564	AAMDC	NM_001363564.1	chr11;chr11;chr11;chr11	77552184;77553525;77580768;77583221	77552270;77553674;77580863;77583398	511	453	338	0.746137
NM_001316957	AAMDC	NM_001316957.1	chr11;chr11;chr11;chr11;chr11;chr11	77532160;77552065;77553525;77580768;77587996;77611617	77532287;77552106;77553674;77580863;77588095;77611831	731	451	345	0.764967
NM_001316958	AAMDC	NM_001316958.1	chr11;chr11;chr11;chr11;chr11;chr11;chr11	77532160;77552065;77553525;77580768;77587996;77589748;77611617	77532287;77552106;77553674;77580863;77588095;77589802;77611831	786	462	356	0.770563
NR_133637	AAMDC	NR_133637.1	chr11;chr11;chr11;chr11;chr11	77532160;77553525;77580768;77595826;77611617	77532287;77553674;77580863;77595962;77611831	726	453	350	0.772627
NM_001316961	AAMDC	NM_001316961.1	chr11;chr11;chr11;chr11;chr11	77532160;77552065;77553525;77580768;77583221	77532283;77552106;77553674;77580863;77583398	590	459	355	0.77342
NM_024684	AAMDC	NM_024684.3	chr11;chr11;chr11;chr11	77532160;77553525;77580768;77583221	77532287;77553674;77580863;77583398	552	459	355	0.77342
NM_001316962	AAMDC	NM_001316962.1	chr11;chr11;chr11;chr11;chr11	77532160;77552065;77553525;77580768;77583221	77532287;77552106;77553674;77580863;77583398	594	459	355	0.77342
NM_001316960	AAMDC	NM_001316960.1	chr11;chr11;chr11;chr11;chr11	77532160;77542941;77553525;77580768;77583221	77532287;77543058;77553674;77580863;77583398	670	459	355	0.77342
NM_001302545	AAMP	NM_001302545.2	chr2;chr2;chr2;chr2;chr2;chr2;chr2;chr2;chr2;chr2;chr2	219128852;219129743;219130094;219130302;219130554;219130787;219131166;219131570;219132217;219134105;219134689	219129331;219129897;219130184;219130405;219130669;219130870;219131310;219131709;219132336;219134260;219134860	1763	3606	2254	0.625069
NM_001087	AAMP	NM_001087.5	chr2;chr2;chr2;chr2;chr2;chr2;chr2;chr2;chr2;chr2;chr2	219128852;219129743;219130094;219130302;219130554;219130787;219131166;219131570;219132217;219134105;219134689	219129331;219129897;219130184;219130405;219130669;219130870;219131310;219131709;219132336;219134257;219134860	1760	3606	2254	0.625069
NM_001088	AANAT	NM_001088.3	chr17;chr17;chr17;chr17	74463685;74464754;74465255;74465747	74463809;74464991;74465409;74466199	971	15	0	0
NR_110548	AANAT	NR_110548.2	chr17;chr17;chr17;chr17	74463685;74464754;74465199;74465747	74463809;74464991;74465409;74466199	1027	15	0	0
NM_001166579	AANAT	NM_001166579.1	chr17;chr17;chr17;chr17;chr17;chr17;chr17	74449433;74455329;74458398;74461965;74464754;74465255;74465747	74449864;74455448;74458562;74462314;74464991;74465409;74466199	1913	13	3	0.230769
NM_001271874	AAR2	NM_001271874.2	chr20;chr20;chr20;chr20	34824400;34827743;34832619;34843500	34824425;34828547;34832848;34844855	2417	989	1610	1.62791
NM_015511	AAR2	NM_015511.4	chr20;chr20;chr20;chr20	34824339;34827743;34832619;34843500	34824704;34828547;34832848;34844863	2765	996	1633	1.63956
NM_001025357	AARD	NM_001025357.3	chr8;chr8	117950446;117954797	117950806;117956726	2291	51	22	0.431373
NM_001605	AARS1	NM_001605.2	chr16;chr16;chr16;chr16;chr16;chr16;chr16;chr16;chr16;chr16;chr16;chr16;chr16;chr16;chr16;chr16;chr16;chr16;chr16;chr16;chr16	70286297;70287171;70287617;70287822;70288524;70289631;70291936;70292883;70294947;70296249;70298861;70299441;70301562;70302174;70303521;70304099;70305684;70310389;70310869;70316523;70323324	70286809;70287284;70287703;70287941;70288637;70289739;70292120;70293089;70295060;70296427;70299005;70299565;70301712;70302282;70303666;70304243;70305875;70310534;70311057;70316687;70323412	3344	3196	2739	0.857009
NM_020745	AARS2	NM_020745.4	chr6;chr6;chr6;chr6;chr6;chr6;chr6;chr6;chr6;chr6;chr6;chr6;chr6;chr6;chr6;chr6;chr6;chr6;chr6;chr6;chr6;chr6	44266468;44268893;44269118;44269797;44270128;44270539;44270803;44271023;44271918;44272157;44272382;44272791;44273390;44274017;44274231;44274660;44274986;44278036;44278731;44279127;44279809;44280818	44268448;44269003;44269201;44269907;44270250;44270647;44270912;44271160;44272058;44272270;44272554;44272935;44273523;44274128;44274269;44274768;44275131;44278180;44278898;44279272;44280000;44281084	4798	1860	1257	0.675806
NM_001261434	AARSD1	NM_001261434.2	chr17;chr17;chr17;chr17;chr17;chr17;chr17;chr17;chr17;chr17;chr17;chr17	41102543;41103817;41105741;41106893;41107175;41107859;41108221;41108421;41109155;41113209;41116123;41116419	41102745;41103911;41105795;41106984;41107241;41107989;41108337;41108577;41109212;41113368;41116254;41116471	1320	948	836	0.881857
NM_001286672	AASDH	NM_001286672.1	chr4;chr4;chr4;chr4;chr4;chr4;chr4;chr4;chr4;chr4;chr4	57215126;57217508;57219570;57220205;57220871;57221348;57237617;57244314;57248643;57250236;57253528	57216224;57217623;57219762;57220377;57220977;57221589;57237809;57244630;57248763;57250507;57253674	2980	324	233	0.719136
NM_001286668	AASDH	NM_001286668.2	chr4;chr4;chr4;chr4;chr4;chr4;chr4;chr4;chr4;chr4;chr4;chr4;chr4;chr4	57204456;57209001;57209728;57211293;57215429;57217508;57219570;57220205;57220871;57221348;57237617;57244314;57248643;57253528	57204957;57209132;57209850;57211456;57216224;57217623;57219762;57220377;57220977;57221589;57237809;57244630;57248763;57253657	3309	419	315	0.75179
NM_001286670	AASDH	NM_001286670.2	chr4;chr4;chr4;chr4;chr4;chr4;chr4;chr4;chr4;chr4;chr4;chr4	57204456;57209001;57209728;57211293;57215429;57217508;57219570;57221348;57237617;57248643;57250236;57253528	57204957;57209132;57209850;57211456;57216224;57217623;57219762;57221589;57237809;57248763;57250507;57253657	2984	406	310	0.763547
NM_001323899	AASDH	NM_001323899.2	chr4;chr4;chr4;chr4;chr4;chr4;chr4;chr4;chr4;chr4;chr4;chr4;chr4;chr4	57204456;57209001;57209728;57211293;57215429;57217508;57219570;57220205;57221348;57237617;57244314;57248643;57250236;57253528	57204957;57209132;57209850;57211456;57216224;57217623;57219762;57220377;57221589;57237809;57244630;57248763;57250507;57253657	3474	423	325	0.768322
NM_001323892	AASDH	NM_001323892.2	chr4;chr4;chr4;chr4;chr4;chr4;chr4;chr4;chr4;chr4;chr4;chr4;chr4;chr4	57204456;57209001;57209728;57215429;57217508;57219570;57220205;57220871;57221348;57237617;57244314;57248643;57250236;57253528	57204957;57209132;57209850;57216224;57217623;57219762;57220377;57220977;57221589;57237809;57244630;57248763;57250507;57253657	3417	415	323	0.778313
NM_001323893	AASDH	NM_001323893.2	chr4;chr4;chr4;chr4;chr4;chr4;chr4;chr4;chr4;chr4;chr4;chr4;chr4	57204456;57209001;57209728;57215429;57217508;57219570;57220205;57220871;57221348;57237617;57244314;57250236;57253528	57204957;57209132;57209850;57216224;57217623;57219762;57220377;57220977;57221589;57237809;57244630;57250507;57253657	3296	415	323	0.778313
NM_001323890	AASDH	NM_001323890.2	chr4;chr4;chr4;chr4;chr4;chr4;chr4;chr4;chr4;chr4;chr4;chr4;chr4;chr4;chr4;chr4	57204456;57209001;57209728;57211293;57213784;57215429;57217508;57219570;57220205;57220871;57221348;57237617;57244314;57248643;57250236;57253528	57204957;57209132;57209850;57211456;57213900;57216224;57217623;57219762;57220377;57220977;57221589;57237809;57244630;57248763;57250507;57253657	3698	429	335	0.780886
NM_001286669	AASDH	NM_001286669.1	chr4;chr4;chr4;chr4;chr4;chr4;chr4;chr4;chr4;chr4;chr4;chr4;chr4;chr4	57204450;57209001;57209728;57211293;57215429;57217508;57219570;57220205;57220871;57221348;57237617;57244314;57250236;57253528	57204957;57209132;57209850;57211456;57216224;57217623;57219762;57220377;57220977;57221589;57237809;57244630;57250507;57253674	3483	425	332	0.781176
NM_181806	AASDH	NM_181806.4	chr4;chr4;chr4;chr4;chr4;chr4;chr4;chr4;chr4;chr4;chr4;chr4;chr4;chr4;chr4	57204456;57209001;57209728;57211293;57215429;57217508;57219570;57220205;57220871;57221348;57237617;57244314;57248643;57250236;57253528	57204957;57209132;57209850;57211456;57216224;57217623;57219762;57220377;57220977;57221589;57237809;57244630;57248763;57250507;57253657	3581	425	332	0.781176
NM_001286671	AASDH	NM_001286671.1	chr4;chr4;chr4;chr4;chr4;chr4;chr4;chr4;chr4;chr4;chr4;chr4	57204450;57215429;57217508;57219570;57220205;57220871;57221348;57237617;57244314;57248643;57250236;57253528	57204957;57216224;57217623;57219762;57220377;57220977;57221589;57237809;57244630;57248763;57250507;57253674	3185	392	311	0.793367
NM_015423	AASDHPPT	NM_015423.3	chr11;chr11;chr11;chr11;chr11;chr11	105948389;105950194;105961284;105962043;105965310;105967470	105948620;105950419;105961405;105962204;105965381;105969422	2767	1849	1944	1.05138
NM_005763	AASS	NM_005763.4	chr7;chr7;chr7;chr7;chr7;chr7;chr7;chr7;chr7;chr7;chr7;chr7;chr7;chr7;chr7;chr7;chr7;chr7;chr7;chr7;chr7;chr7;chr7;chr7	121713603;121717892;121718916;121719651;121721554;121726066;121731757;121732897;121733102;121738504;121738799;121741425;121741675;121753172;121753652;121755128;121756687;121756933;121758361;121758617;121766429;121769415;121773571;121784215	121716661;121718068;121719004;121719766;121721649;121726233;121731897;121733005;121733212;121738630;121738920;121741492;121741734;121753283;121753774;121755276;121756814;121757011;121758507;121758684;121766513;121769591;121773795;121784303	5825	1481	492	0.332208
NR_026961	AATBC	NR_026961.1	chr21;chr21	45225639;45228682	45226469;45232448	4598	9	39	4.33333
NM_012138	AATF	NM_012138.4	chr17;chr17;chr17;chr17;chr17;chr17;chr17;chr17;chr17;chr17;chr17;chr17	35306254;35307514;35310186;35311070;35343916;35345818;35346546;35348073;35376304;35378233;35388911;35413901	35306516;35307705;35310596;35311207;35344030;35346019;35346710;35348156;35376371;35378313;35388982;35414171	2062	2142	2335	1.0901
NM_001080395	AATK	NM_001080395.3	chr17;chr17;chr17;chr17;chr17;chr17;chr17;chr17;chr17;chr17;chr17;chr17;chr17;chr17	79091095;79093180;79093736;79094001;79096994;79098527;79098730;79100227;79101383;79101592;79102270;79104861;79108168;79139738	79092242;79093380;79093883;79096623;79097143;79098648;79098814;79100360;79101470;79101710;79102349;79105005;79108301;79140021	5461	256	67	0.261719
NM_004920	AATK	NM_004920.2	chr17;chr17;chr17;chr17;chr17;chr17;chr17;chr17;chr17;chr17;chr17;chr17;chr17	79091095;79093180;79093736;79094001;79096994;79098527;79098730;79100227;79101383;79101592;79102270;79104861;79105702	79092242;79093380;79093883;79096623;79097143;79098648;79098814;79100360;79101470;79101710;79102349;79105005;79105748	5090	253	68	0.268775
NR_131907	ABALON	NR_131907.1	chr20	30309310	30311212	1903	169	217	1.28402
NM_020686	ABAT	NM_020686.6	chr16;chr16;chr16;chr16;chr16;chr16;chr16;chr16;chr16;chr16;chr16;chr16;chr16;chr16;chr16;chr16	8768474;8829556;8839858;8841965;8844279;8851614;8857926;8858595;8860065;8862050;8862682;8866637;8868747;8870201;8873336;8875166	8768568;8829666;8839955;8841994;8844396;8851663;8858006;8858687;8860127;8862113;8862830;8866774;8868914;8870347;8873447;8878427	4779	276	83	0.300725
NM_001127448	ABAT	NM_001127448.2	chr16;chr16;chr16;chr16;chr16;chr16;chr16;chr16;chr16;chr16;chr16;chr16;chr16;chr16;chr16;chr16	8814570;8829556;8839858;8841965;8844279;8851614;8857926;8858595;8860065;8862050;8862682;8866637;8868747;8870201;8873336;8875166	8814791;8829666;8839955;8841994;8844396;8851663;8858006;8858687;8860127;8862113;8862830;8866774;8868914;8870347;8873447;8878427	4906	271	83	0.306273
NM_000663	ABAT	NM_000663.4	chr16;chr16;chr16;chr16;chr16;chr16;chr16;chr16;chr16;chr16;chr16;chr16;chr16;chr16;chr16;chr16	8806826;8829556;8839858;8841965;8844279;8851614;8857926;8858595;8860065;8862050;8862682;8866637;8868747;8870201;8873336;8875166	8807722;8829666;8839955;8841994;8844396;8851663;8858006;8858687;8860127;8862113;8862830;8866774;8868914;8870347;8873447;8878432	5586	271	84	0.309963
NM_005502	ABCA1	NM_005502.4	chr9;chr9;chr9;chr9;chr9;chr9;chr9;chr9;chr9;chr9;chr9;chr9;chr9;chr9;chr9;chr9;chr9;chr9;chr9;chr9;chr9;chr9;chr9;chr9;chr9;chr9;chr9;chr9;chr9;chr9;chr9;chr9;chr9;chr9;chr9;chr9;chr9;chr9;chr9;chr9;chr9;chr9;chr9;chr9;chr9;chr9;chr9;chr9;chr9;chr9	107543287;107547677;107548579;107549154;107550201;107550707;107553203;107554217;107555067;107555452;107556668;107558334;107558590;107560702;107562100;107562791;107564335;107565565;107566907;107568522;107571747;107573081;107574855;107576399;107576708;107578424;107579613;107580944;107581867;107582208;107583656;107584777;107586746;107587964;107589229;107591197;107593206;107593903;107594855;107599261…	107546736;107547920;107548671;107549257;107550335;107550848;107553309;107554279;107555187;107555581;107556791;107558478;107558705;107560879;107562269;107562865;107564440;107565597;107567001;107568711;107571845;107573205;107575003;107576512;107576756;107578626;107579685;107581164;107582004;107582350;107583787;107584948;107586859;107588168;107589450;107591419;107593382;107594108;107595052;107599377…	10408	17	17	1
NM_080282	ABCA10	NM_080282.3	chr17;chr17;chr17;chr17;chr17;chr17;chr17;chr17;chr17;chr17;chr17;chr17;chr17;chr17;chr17;chr17;chr17;chr17;chr17;chr17;chr17;chr17;chr17;chr17;chr17;chr17;chr17;chr17;chr17;chr17;chr17;chr17;chr17;chr17;chr17;chr17;chr17;chr17;chr17;chr17	67144148;67145174;67146125;67148184;67148503;67149446;67149612;67149972;67150376;67151160;67151946;67152973;67160215;67161105;67170422;67170748;67171547;67178294;67178816;67181618;67183822;67186499;67187317;67188704;67189251;67189634;67189955;67190526;67193205;67197641;67210845;67211956;67212358;67215686;67217933;67218674;67221466;67223286;67224722;67240670	67145066;67145229;67146204;67148324;67148622;67149540;67149687;67150150;67150467;67151277;67152066;67153064;67160295;67161224;67170535;67170918;67171654;67178431;67178949;67181784;67184020;67186618;67187456;67188794;67189389;67189753;67190130;67190636;67193263;67197809;67210992;67212141;67212499;67215912;67218036;67218838;67221670;67223426;67225001;67240956	6331	23	16	0.695652
NR_002451	ABCA11P	NR_002451.2	chr4;chr4;chr4;chr4_ke332496_fix;chr4_ke332496_fix;chr4_ke332496_fix	419224;466364;467770;415435;462575;463981	420762;466490;467998;416973;462701;464209	3790	287	187	0.651568
NM_015657	ABCA12	NM_015657.3	chr2;chr2;chr2;chr2;chr2;chr2;chr2;chr2;chr2;chr2;chr2;chr2;chr2;chr2;chr2;chr2;chr2;chr2;chr2;chr2;chr2;chr2;chr2;chr2;chr2;chr2;chr2;chr2;chr2;chr2;chr2;chr2;chr2;chr2;chr2;chr2;chr2;chr2;chr2;chr2;chr2;chr2;chr2;chr2;chr2	215796266;215798802;215802234;215807649;215809725;215812146;215813320;215813764;215815603;215818578;215819926;215821387;215823001;215823748;215831572;215833444;215834997;215838673;215839502;215840509;215843040;215843528;215845207;215846911;215848371;215851266;215852371;215854053;215854276;215855426;215862419;215865429;215866282;215868933;215872451;215875055;215876163;215876695;215880214;215882732…	215797465;215798939;215802339;215807741;215809828;215812280;215813461;215813873;215815807;215818831;215820085;215821502;215823178;215823802;215831677;215833531;215835124;215838766;215839588;215840761;215843190;215843764;215845367;215847107;215848589;215851452;215852517;215854187;215854345;215855755;215862533;215865744;215866461;215869023;215872570;215875194;215876373;215876859;215880387;215882856…	8085	9	1	0.111111
NM_173076	ABCA12	NM_173076.3	chr2;chr2;chr2;chr2;chr2;chr2;chr2;chr2;chr2;chr2;chr2;chr2;chr2;chr2;chr2;chr2;chr2;chr2;chr2;chr2;chr2;chr2;chr2;chr2;chr2;chr2;chr2;chr2;chr2;chr2;chr2;chr2;chr2;chr2;chr2;chr2;chr2;chr2;chr2;chr2;chr2;chr2;chr2;chr2;chr2;chr2;chr2;chr2;chr2;chr2;chr2;chr2;chr2	215796266;215798802;215802234;215807649;215809725;215812146;215813320;215813764;215815603;215818578;215819926;215821387;215823001;215823748;215831572;215833444;215834997;215838673;215839502;215840509;215843040;215843528;215845207;215846911;215848371;215851266;215852371;215854053;215854276;215855426;215862419;215865429;215866282;215868933;215872451;215875055;215876163;215876695;215880214;215882732…	215797465;215798939;215802339;215807741;215809828;215812280;215813461;215813873;215815807;215818831;215820085;215821502;215823178;215823802;215831677;215833531;215835124;215838766;215839588;215840761;215843190;215843764;215845367;215847107;215848589;215851452;215852517;215854187;215854345;215855755;215862533;215865744;215866461;215869023;215872570;215875194;215876373;215876859;215880387;215882856…	9298	9	1	0.111111
NR_103740	ABCA12	NR_103740.2	chr2;chr2;chr2;chr2;chr2;chr2;chr2;chr2;chr2;chr2;chr2;chr2;chr2;chr2;chr2;chr2;chr2;chr2;chr2;chr2;chr2;chr2;chr2;chr2;chr2;chr2;chr2;chr2;chr2;chr2;chr2;chr2;chr2;chr2;chr2;chr2;chr2;chr2;chr2;chr2;chr2;chr2;chr2;chr2;chr2;chr2;chr2;chr2;chr2;chr2;chr2;chr2;chr2;chr2;chr2	215796266;215798802;215802234;215807649;215809725;215812146;215813320;215813764;215815603;215818578;215819926;215821387;215823001;215823748;215831572;215833444;215834997;215838673;215839502;215840509;215843040;215843528;215845207;215846911;215848371;215851266;215852371;215854053;215854276;215855426;215862419;215864512;215865429;215866282;215868933;215872451;215875055;215876163;215876695;215880214…	215797465;215798939;215802339;215807741;215809828;215812280;215813461;215813873;215815807;215818831;215820085;215821502;215823178;215823802;215831677;215833531;215835124;215838766;215839588;215840761;215843190;215843764;215845367;215847107;215848589;215851452;215852517;215854187;215854345;215855755;215862533;215864567;215865744;215866461;215869023;215872570;215875194;215876373;215876859;215880387…	9378	9	1	0.111111
NM_152701	ABCA13	NM_152701.5	chr7;chr7;chr7;chr7;chr7;chr7;chr7;chr7;chr7;chr7;chr7;chr7;chr7;chr7;chr7;chr7;chr7;chr7;chr7;chr7;chr7;chr7;chr7;chr7;chr7;chr7;chr7;chr7;chr7;chr7;chr7;chr7;chr7;chr7;chr7;chr7;chr7;chr7;chr7;chr7;chr7;chr7;chr7;chr7;chr7;chr7;chr7;chr7;chr7;chr7;chr7;chr7;chr7;chr7;chr7;chr7;chr7;chr7;chr7;chr7;chr7;chr7	48211055;48232556;48237834;48258951;48260878;48266859;48269422;48273615;48278838;48280464;48284173;48285109;48285460;48287836;48288809;48308577;48311384;48317691;48320940;48327557;48335297;48336829;48337963;48349544;48352664;48353829;48356754;48375019;48377962;48390240;48391778;48407391;48411765;48413944;48416038;48427419;48428637;48431518;48443280;48450117;48451950;48467363;48494634;48506553;485…	48211149;48232649;48237957;48259102;48260906;48267022;48269552;48273748;48279002;48280663;48284300;48285209;48285627;48288041;48288948;48308691;48316162;48319517;48321049;48327675;48335460;48336908;48338084;48349738;48352828;48354006;48356893;48375132;48378052;48390416;48392084;48407505;48412094;48414013;48416169;48427556;48428817;48431736;48443476;48450274;48452180;48467468;48494883;48506642;485…	17188	0	2	#DIV/0!
NR_003574	ABCA17P	NR_003574.1	chr16;chr16;chr16;chr16;chr16;chr16;chr16;chr16;chr16;chr16;chr16;chr16;chr16;chr16;chr16;chr16;chr16	2390923;2411117;2415682;2416963;2420339;2423955;2429429;2436105;2445841;2454068;2456604;2460177;2460622;2472581;2474579;2474978;2475560	2391374;2411201;2415809;2417125;2420598;2424071;2429582;2436257;2445939;2454229;2456910;2460450;2460826;2472768;2474768;2475087;2476700	4188	41	20	0.487805
NM_212533	ABCA2	NM_212533.3	chr9;chr9;chr9;chr9;chr9;chr9;chr9;chr9;chr9;chr9;chr9;chr9;chr9;chr9;chr9;chr9;chr9;chr9;chr9;chr9;chr9;chr9;chr9;chr9;chr9;chr9;chr9;chr9;chr9;chr9;chr9;chr9;chr9;chr9;chr9;chr9;chr9;chr9;chr9;chr9;chr9;chr9;chr9;chr9;chr9;chr9;chr9;chr9;chr9	139901686;139902868;139903183;139903403;139903822;139903993;139904221;139904435;139904645;139905072;139905425;139905638;139905859;139906086;139906296;139906554;139906717;139906937;139907164;139907454;139907913;139908284;139908620;139909142;139909365;139909866;139910127;139910414;139910743;139911026;139911372;139911648;139911954;139912239;139912425;139912630;139913171;139913355;139913630;139914788…	139902416;139903074;139903320;139903505;139903914;139904096;139904355;139904576;139904823;139905189;139905557;139905761;139906006;139906201;139906470;139906614;139906828;139907042;139907377;139907770;139908015;139908490;139908856;139909262;139909549;139910048;139910323;139910626;139910923;139911190;139911576;139911798;139912144;139912353;139912527;139912803;139913267;139913522;139913758;139914947…	8146	1369	138	0.100804
NM_001606	ABCA2	NM_001606.5	chr9;chr9;chr9;chr9;chr9;chr9;chr9;chr9;chr9;chr9;chr9;chr9;chr9;chr9;chr9;chr9;chr9;chr9;chr9;chr9;chr9;chr9;chr9;chr9;chr9;chr9;chr9;chr9;chr9;chr9;chr9;chr9;chr9;chr9;chr9;chr9;chr9;chr9;chr9;chr9;chr9;chr9;chr9;chr9;chr9;chr9;chr9;chr9;chr9	139901686;139902868;139903183;139903403;139903822;139903993;139904221;139904435;139904645;139905072;139905425;139905638;139905859;139906086;139906296;139906554;139906717;139906937;139907164;139907454;139907913;139908284;139908620;139909142;139909365;139909866;139910127;139910414;139910743;139911026;139911372;139911648;139911954;139912239;139912425;139912630;139913171;139913355;139913630;139914788…	139902416;139903074;139903320;139903505;139903914;139904096;139904355;139904576;139904823;139905189;139905557;139905761;139906006;139906201;139906470;139906614;139906828;139907042;139907377;139907770;139908015;139908490;139908856;139909262;139909549;139910048;139910323;139910626;139910923;139911190;139911576;139911798;139912144;139912353;139912527;139912803;139913267;139913522;139913758;139914947…	8103	1368	138	0.100877
NM_001089	ABCA3	NM_001089.3	chr16;chr16;chr16;chr16;chr16;chr16;chr16;chr16;chr16;chr16;chr16;chr16;chr16;chr16;chr16;chr16;chr16;chr16;chr16;chr16;chr16;chr16;chr16;chr16;chr16;chr16;chr16;chr16;chr16;chr16;chr16;chr16;chr16	2325882;2327598;2327880;2328289;2328944;2331028;2331382;2333187;2334280;2334780;2335443;2336695;2338027;2339435;2342141;2345591;2347330;2347767;2348387;2349404;2350006;2353970;2358451;2367284;2367649;2369582;2373524;2374405;2376011;2376414;2378454;2379649;2390574	2326806;2327671;2328070;2328459;2329131;2331222;2331510;2333359;2334438;2334999;2335647;2336968;2338330;2339621;2342239;2345741;2347540;2347922;2348541;2349533;2350149;2354151;2358624;2367404;2367765;2369841;2373689;2374532;2376275;2376493;2378758;2379855;2390729	6602	848	126	0.148585
NM_000350	ABCA4	NM_000350.3	chr1;chr1;chr1;chr1;chr1;chr1;chr1;chr1;chr1;chr1;chr1;chr1;chr1;chr1;chr1;chr1;chr1;chr1;chr1;chr1;chr1;chr1;chr1;chr1;chr1;chr1;chr1;chr1;chr1;chr1;chr1;chr1;chr1;chr1;chr1;chr1;chr1;chr1;chr1;chr1;chr1;chr1;chr1;chr1;chr1;chr1;chr1;chr1;chr1;chr1	94458390;94461665;94463417;94466392;94466558;94467414;94470997;94473190;94473791;94474307;94476356;94476818;94480099;94481295;94485138;94486796;94487196;94487402;94488942;94490510;94495001;94495984;94496552;94497334;94502296;94502701;94505599;94506765;94508317;94508892;94510169;94512475;94514424;94517189;94520667;94522157;94526093;94528133;94528668;94543246;94544146;94544878;94546034;94548908;945…	94458798;94461751;94463666;94466484;94466661;94467548;94471138;94473296;94473853;94474427;94476485;94476941;94480246;94481410;94485315;94486965;94487270;94487507;94488974;94490604;94495187;94496082;94496676;94497599;94502344;94502906;94505683;94506958;94508454;94509031;94510300;94512649;94514513;94517254;94520871;94522378;94526315;94528309;94528873;94543443;94544262;94545017;94546274;94548997;945…	7328	4	3	0.75
NM_172232	ABCA5	NM_172232.4	chr17;chr17;chr17;chr17;chr17;chr17;chr17;chr17;chr17;chr17;chr17;chr17;chr17;chr17;chr17;chr17;chr17;chr17;chr17;chr17;chr17;chr17;chr17;chr17;chr17;chr17;chr17;chr17;chr17;chr17;chr17;chr17;chr17;chr17;chr17;chr17;chr17;chr17;chr17	67240452;67244403;67246046;67246613;67247888;67249714;67249935;67250456;67251684;67251874;67252298;67255847;67256479;67257266;67257776;67260876;67264084;67266754;67267303;67270100;67273782;67280094;67282039;67282362;67283754;67285318;67286003;67287357;67290796;67293332;67297280;67298859;67300810;67302866;67304421;67305403;67309233;67310455;67323193	67243785;67244458;67246125;67246762;67248007;67249808;67250010;67250631;67251775;67251991;67252424;67255938;67256553;67257400;67257889;67261046;67264197;67266891;67267430;67270269;67273983;67280213;67282178;67282452;67283892;67285437;67286178;67287467;67290854;67293500;67297427;67299047;67300951;67303095;67304509;67305564;67309437;67310571;67323274	8252	592	202	0.341216
NM_018672	ABCA5	NM_018672.4	chr17;chr17;chr17;chr17;chr17;chr17;chr17;chr17;chr17;chr17;chr17;chr17;chr17;chr17;chr17;chr17;chr17;chr17;chr17;chr17;chr17;chr17;chr17;chr17;chr17;chr17;chr17;chr17;chr17;chr17;chr17;chr17;chr17;chr17;chr17;chr17;chr17;chr17	67240576;67244403;67246046;67246613;67247888;67249714;67249935;67250456;67251684;67251874;67252298;67255847;67256479;67257266;67257776;67260876;67264084;67266754;67267303;67270100;67273782;67280094;67282039;67282362;67283754;67285318;67286003;67287357;67290796;67293332;67297280;67298859;67300810;67302866;67304421;67305403;67309233;67310455	67243785;67244458;67246125;67246762;67248007;67249808;67250010;67250631;67251775;67251991;67252424;67255938;67256553;67257400;67257889;67261046;67264197;67266891;67267430;67270269;67273983;67280213;67282178;67282452;67283892;67285437;67286178;67287467;67290854;67293500;67297427;67299047;67300951;67303095;67304509;67305564;67309437;67311774	9249	614	210	0.34202
NM_080284	ABCA6	NM_080284.3	chr17;chr17;chr17;chr17;chr17;chr17;chr17;chr17;chr17;chr17;chr17;chr17;chr17;chr17;chr17;chr17;chr17;chr17;chr17;chr17;chr17;chr17;chr17;chr17;chr17;chr17;chr17;chr17;chr17;chr17;chr17;chr17;chr17;chr17;chr17;chr17;chr17;chr17;chr17	67074843;67075351;67077207;67079014;67079353;67080402;67080573;67081169;67081766;67082759;67083494;67084308;67085606;67087284;67092381;67092769;67094061;67096938;67098976;67101603;67102169;67103837;67106942;67108324;67109363;67109759;67110903;67111517;67114039;67119380;67121029;67124760;67125751;67129782;67130780;67132233;67133437;67136749;67137886	67075215;67075406;67077286;67079154;67079472;67080496;67080648;67081323;67081857;67082876;67083614;67084399;67085683;67087403;67092494;67092942;67094168;67097075;67099109;67101769;67102352;67103953;67107081;67108414;67109501;67109878;67111078;67111627;67114097;67119548;67121176;67124945;67125892;67130008;67130883;67132391;67133641;67136889;67138036	5321	6	1	0.166667
NM_019112	ABCA7	NM_019112.4	chr19;chr19;chr19;chr19;chr19;chr19;chr19;chr19;chr19;chr19;chr19;chr19;chr19;chr19;chr19;chr19;chr19;chr19;chr19;chr19;chr19;chr19;chr19;chr19;chr19;chr19;chr19;chr19;chr19;chr19;chr19;chr19;chr19;chr19;chr19;chr19;chr19;chr19;chr19;chr19;chr19;chr19;chr19;chr19;chr19;chr19;chr19	1040106;1041224;1041509;1041830;1042063;1042314;1042745;1043040;1043333;1043724;1044576;1045001;1046229;1046801;1047156;1047452;1048894;1049265;1050920;1051154;1051448;1051941;1052213;1053328;1053787;1054005;1054192;1054569;1054779;1055096;1055906;1056065;1056329;1056906;1057313;1057914;1058145;1058617;1058819;1059022;1061781;1062171;1063543;1063759;1064160;1064930;1065269	1040195;1041426;1041602;1041971;1042175;1042396;1042825;1043250;1043472;1043840;1044743;1045230;1046405;1047023;1047377;1047653;1049004;1049436;1051051;1051293;1051585;1052125;1052285;1053530;1053835;1054109;1054340;1054693;1054877;1055350;1055938;1056242;1056498;1057083;1057428;1058058;1058268;1058746;1058939;1059084;1061887;1062312;1063677;1063862;1064252;1065170;1065571	6815	973	216	0.221994
NM_001288986	ABCA8	NM_001288986.1	chr17;chr17;chr17;chr17;chr17;chr17;chr17;chr17;chr17;chr17;chr17;chr17;chr17;chr17;chr17;chr17;chr17;chr17;chr17;chr17;chr17;chr17;chr17;chr17;chr17;chr17;chr17;chr17;chr17;chr17;chr17;chr17;chr17;chr17;chr17;chr17;chr17;chr17;chr17	66863428;66864442;66865841;66871401;66871755;66872601;66872769;66873660;66877261;66878004;66878740;66879932;66880472;66881337;66883158;66883477;66887630;66890314;66891021;66898854;66899442;66902185;66903881;66913502;66914188;66914568;66915442;66917523;66918383;66920842;66924057;66925190;66925702;66928429;66929309;66933092;66936899;66938080;66951360	66864324;66864497;66865920;66871541;66871874;66872695;66872844;66873820;66877352;66878121;66878845;66880023;66880537;66881456;66883271;66883647;66887737;66890451;66891154;66899020;66899640;66902304;66904020;66913592;66914326;66914687;66915617;66917633;66918441;66921010;66924204;66925375;66925843;66928655;66929412;66933256;66937103;66938180;66951533	5828	2	19	9.5
NM_001288985	ABCA8	NM_001288985.2	chr17;chr17;chr17;chr17;chr17;chr17;chr17;chr17;chr17;chr17;chr17;chr17;chr17;chr17;chr17;chr17;chr17;chr17;chr17;chr17;chr17;chr17;chr17;chr17;chr17;chr17;chr17;chr17;chr17;chr17;chr17;chr17;chr17;chr17;chr17;chr17;chr17;chr17;chr17;chr17	66863430;66864442;66865841;66871401;66871755;66872601;66872769;66873660;66877261;66878004;66878740;66879932;66880472;66881337;66883158;66883477;66887630;66890314;66891021;66898854;66899442;66902185;66903881;66913502;66914188;66914568;66915442;66917523;66918383;66920842;66924057;66925190;66925702;66928429;66929309;66933092;66936899;66938080;66945453;66951360	66864324;66864497;66865920;66871541;66871874;66872695;66872844;66873820;66877352;66878121;66878860;66880023;66880537;66881456;66883271;66883647;66887737;66890451;66891154;66899020;66899640;66902304;66904020;66913592;66914326;66914687;66915617;66917633;66918441;66921010;66924204;66925375;66925843;66928655;66929412;66933256;66937103;66938180;66945613;66951533	6002	2	19	9.5
NM_007168	ABCA8	NM_007168.4	chr17;chr17;chr17;chr17;chr17;chr17;chr17;chr17;chr17;chr17;chr17;chr17;chr17;chr17;chr17;chr17;chr17;chr17;chr17;chr17;chr17;chr17;chr17;chr17;chr17;chr17;chr17;chr17;chr17;chr17;chr17;chr17;chr17;chr17;chr17;chr17;chr17;chr17	66863430;66864442;66865841;66871401;66871755;66872601;66872769;66873660;66877261;66878004;66878740;66879932;66880472;66881337;66883158;66883477;66887630;66890314;66891021;66898854;66899442;66902185;66903881;66913502;66914188;66915442;66917523;66918383;66920842;66924057;66925190;66925702;66928429;66929309;66933092;66936899;66938080;66951360	66864324;66864497;66865920;66871541;66871874;66872695;66872844;66873820;66877352;66878121;66878860;66880023;66880537;66881456;66883271;66883647;66887737;66890451;66891154;66899020;66899640;66902304;66904020;66913592;66914326;66915617;66917633;66918441;66921010;66924204;66925375;66925843;66928655;66929412;66933256;66937103;66938180;66951533	5721	2	19	9.5
NM_080283	ABCA9	NM_080283.4	chr17;chr17;chr17;chr17;chr17;chr17;chr17;chr17;chr17;chr17;chr17;chr17;chr17;chr17;chr17;chr17;chr17;chr17;chr17;chr17;chr17;chr17;chr17;chr17;chr17;chr17;chr17;chr17;chr17;chr17;chr17;chr17;chr17;chr17;chr17;chr17;chr17;chr17;chr17	66970629;66972276;66978703;66979850;66980197;66981026;66981194;66982305;66985168;66985954;66986978;66988316;66989157;66992036;67003900;67004203;67008117;67012394;67013797;67014554;67016529;67017883;67020355;67022518;67023117;67023471;67023781;67024676;67025310;67028249;67029867;67031387;67031801;67039630;67040638;67041313;67045424;67047172;67057007	66972154;66972331;66978782;66979990;66980316;66981120;66981269;66982465;66985259;66986071;66987098;66988407;66989225;66992155;67004013;67004376;67008224;67012531;67013930;67014720;67016727;67018002;67020494;67022608;67023255;67023590;67023956;67024786;67025368;67028417;67030014;67031572;67031942;67039856;67040741;67041477;67045631;67047280;67057068	6377	10	9	0.9
NR_126414	ABCA9-AS1	NR_126414.1	chr17;chr17;chr17;chr17	67000855;67008124;67008393;67014245	67000934;67008244;67008494;67014464	523	0	0	#DIV/0!
NM_001348945	ABCB1	NM_001348945.1	chr7;chr7;chr7;chr7;chr7;chr7;chr7;chr7;chr7;chr7;chr7;chr7;chr7;chr7;chr7;chr7;chr7;chr7;chr7;chr7;chr7;chr7;chr7;chr7;chr7;chr7;chr7;chr7;chr7;chr7;chr7;chr7	87133179;87135213;87138591;87144547;87145825;87148642;87150092;87160610;87165774;87168584;87170673;87173445;87174139;87175179;87178664;87179167;87179487;87179784;87180041;87183077;87190579;87195386;87196101;87199488;87214828;87225082;87229433;87230071;87230289;87232276;87330957;87342477	87133765;87135359;87138797;87144744;87145981;87148782;87150192;87160813;87165857;87168661;87170780;87173591;87174315;87175340;87178834;87179370;87179612;87179894;87180154;87183248;87190703;87195557;87196292;87199539;87214996;87225130;87229506;87230141;87230394;87232456;87330974;87342639	4768	683	347	0.508053
NM_000927	ABCB1	NM_000927.4	chr7;chr7;chr7;chr7;chr7;chr7;chr7;chr7;chr7;chr7;chr7;chr7;chr7;chr7;chr7;chr7;chr7;chr7;chr7;chr7;chr7;chr7;chr7;chr7;chr7;chr7;chr7;chr7;chr7	87133179;87135213;87138591;87144547;87145825;87148642;87150092;87160610;87165774;87168584;87170673;87173445;87174139;87175179;87178664;87179167;87179487;87179784;87180041;87183077;87190579;87195386;87196101;87199488;87214828;87225082;87229433;87230071;87342477	87133765;87135359;87138797;87144744;87145981;87148782;87150192;87160813;87165857;87168661;87170780;87173591;87174315;87175340;87178834;87179370;87179612;87179894;87180154;87183248;87190703;87195557;87196292;87199539;87214996;87225130;87229506;87230394;87342639	4716	683	347	0.508053
NM_001348944	ABCB1	NM_001348944.1	chr7;chr7;chr7;chr7;chr7;chr7;chr7;chr7;chr7;chr7;chr7;chr7;chr7;chr7;chr7;chr7;chr7;chr7;chr7;chr7;chr7;chr7;chr7;chr7;chr7;chr7;chr7;chr7;chr7;chr7	87133179;87135213;87138591;87144547;87145825;87148642;87150092;87160610;87165774;87168584;87170673;87173445;87174139;87175179;87178664;87179167;87179487;87179784;87180041;87183077;87190579;87195386;87196101;87199488;87214828;87225082;87229433;87230071;87230289;87342477	87133765;87135359;87138797;87144744;87145981;87148782;87150192;87160813;87165857;87168661;87170780;87173591;87174315;87175340;87178834;87179370;87179612;87179894;87180154;87183248;87190703;87195557;87196292;87199539;87214996;87225130;87229506;87230141;87230394;87342639	4569	683	347	0.508053
NM_001348946	ABCB1	NM_001348946.2	chr7;chr7;chr7;chr7;chr7;chr7;chr7;chr7;chr7;chr7;chr7;chr7;chr7;chr7;chr7;chr7;chr7;chr7;chr7;chr7;chr7;chr7;chr7;chr7;chr7;chr7;chr7;chr7	87132333;87135213;87138591;87144547;87145825;87148642;87150092;87160610;87165774;87168584;87170673;87173445;87174139;87175179;87178664;87179167;87179487;87179784;87180041;87183077;87190579;87195386;87196101;87199488;87214828;87225082;87229433;87230071	87133765;87135359;87138797;87144744;87145981;87148782;87150192;87160813;87165857;87168661;87170780;87173591;87174315;87175340;87178834;87179370;87179612;87179894;87180154;87183248;87190703;87195557;87196292;87199539;87214996;87225130;87229506;87230200	5205	705	367	0.520567
NM_012089	ABCB10	NM_012089.3	chr1;chr1;chr1;chr1;chr1;chr1;chr1;chr1;chr1;chr1;chr1;chr1;chr1	229652329;229654588;229657339;229661683;229662976;229665946;229667383;229675203;229676353;229677984;229683246;229684981;229693883	229654157;229654622;229657382;229661863;229663055;229666155;229667478;229675338;229676499;229678118;229683448;229685181;229694454	3869	1620	1350	0.833333
NM_003742	ABCB11	NM_003742.4	chr2;chr2;chr2;chr2;chr2;chr2;chr2;chr2;chr2;chr2;chr2;chr2;chr2;chr2;chr2;chr2;chr2;chr2;chr2;chr2;chr2;chr2;chr2;chr2;chr2;chr2;chr2;chr2;chr2_gl383522_alt;chr2_gl383522_alt;chr2_gl383522_alt;chr2_gl383522_alt;chr2_gl383522_alt;chr2_gl383522_alt;chr2_gl383522_alt	169777291;169781167;169783666;169787175;169788887;169791694;169792740;169801115;169801367;169814474;169820716;169824937;169825860;169826555;169828357;169830225;169833087;169836376;169842620;169847311;169850221;169851859;169853145;169869782;169870813;169873288;169874560;169887735;107408;111284;113783;117292;119004;121811;122857	169780332;169781313;169783872;169787372;169789043;169791935;169792943;169801276;169801471;169814638;169820818;169825000;169826061;169826725;169828560;169830350;169833197;169836489;169842794;169847435;169850392;169851992;169853232;169870020;169870864;169873309;169874662;169887834;110449;111430;113989;117489;119160;122052;123061	11132	0	2	#DIV/0!
NM_018849	ABCB4	NM_018849.3	chr7;chr7;chr7;chr7;chr7;chr7;chr7;chr7;chr7;chr7;chr7;chr7;chr7;chr7;chr7;chr7;chr7;chr7;chr7;chr7;chr7;chr7;chr7;chr7;chr7;chr7;chr7;chr7	87031012;87032451;87035604;87037353;87038552;87041209;87042933;87046628;87047853;87049314;87051437;87053222;87056066;87060720;87068983;87069515;87072635;87072979;87074178;87076350;87079284;87080939;87082260;87083851;87092074;87101937;87104702;87104950	87031618;87032597;87035831;87037550;87038708;87041349;87043033;87046831;87047936;87049391;87051541;87053368;87056236;87060881;87069153;87069718;87072760;87073089;87074291;87076521;87079408;87081110;87082451;87083908;87092224;87101991;87104787;87104996	4314	108	34	0.314815
NM_000443	ABCB4	NM_000443.4	chr7;chr7;chr7;chr7;chr7;chr7;chr7;chr7;chr7;chr7;chr7;chr7;chr7;chr7;chr7;chr7;chr7;chr7;chr7;chr7;chr7;chr7;chr7;chr7;chr7;chr7;chr7;chr7	87031012;87032451;87035604;87037353;87038552;87041209;87042933;87046628;87047853;87049314;87051437;87053222;87056066;87060720;87068983;87069515;87072635;87072979;87074178;87076350;87079284;87080939;87082260;87083851;87092074;87101937;87104702;87104950	87031618;87032597;87035810;87037550;87038708;87041349;87043033;87046831;87047936;87049391;87051541;87053368;87056236;87060881;87069153;87069718;87072760;87073089;87074291;87076521;87079408;87081110;87082451;87083908;87092224;87101991;87104787;87104996	4293	108	34	0.314815
NM_018850	ABCB4	NM_018850.2	chr7;chr7;chr7;chr7;chr7;chr7;chr7;chr7;chr7;chr7;chr7;chr7;chr7;chr7;chr7;chr7;chr7;chr7;chr7;chr7;chr7;chr7;chr7;chr7;chr7;chr7;chr7	87031361;87032451;87035604;87037353;87038552;87042933;87046628;87047853;87049314;87051437;87053222;87056066;87060720;87068983;87069515;87072635;87072979;87074178;87076350;87079284;87080939;87082260;87083851;87092074;87101937;87104702;87104950	87031618;87032597;87035810;87037550;87038708;87043033;87046831;87047936;87049391;87051541;87053368;87056236;87060881;87069153;87069718;87072760;87073089;87074291;87076521;87079408;87081110;87082451;87083908;87092224;87101991;87104787;87105019	3826	107	34	0.317757
NM_001163941	ABCB5	NM_001163941.2	chr7;chr7;chr7;chr7;chr7;chr7;chr7;chr7;chr7;chr7;chr7;chr7;chr7;chr7;chr7;chr7;chr7;chr7;chr7;chr7;chr7;chr7;chr7;chr7;chr7;chr7;chr7;chr7	20655290;20662888;20666180;20668311;20671682;20682807;20683084;20685379;20685584;20687158;20687591;20689645;20691043;20698129;20721128;20725319;20738030;20739448;20739681;20744347;20762639;20766663;20767938;20778606;20782500;20784855;20792983;20795050	20655460;20662961;20666234;20668461;20671736;20682998;20683255;20685503;20685761;20687271;20687701;20689770;20691246;20698299;20721289;20725459;20738173;20739552;20739758;20744430;20762842;20766763;20768078;20778762;20782697;20785061;20793129;20796631	5350	1	2	2
NM_178559	ABCB5	NM_178559.6	chr7;chr7;chr7;chr7;chr7;chr7;chr7;chr7;chr7;chr7;chr7;chr7;chr7;chr7;chr7;chr7;chr7;chr7;chr7	20686953;20687591;20689645;20691043;20698129;20721128;20725319;20738030;20739448;20739681;20744347;20762639;20766663;20767938;20778606;20782500;20784855;20792983;20795050	20687271;20687701;20689770;20691246;20698299;20721289;20725459;20738173;20739552;20739758;20744430;20762842;20766763;20768078;20778762;20782697;20785061;20793129;20796631	4382	1	2	2
NM_001163942	ABCB5	NM_001163942.2	chr7;chr7;chr7;chr7;chr7;chr7	20686953;20687591;20689645;20691043;20698129;20698689	20687271;20687701;20689770;20691246;20698299;20700026	2269	0	0	#DIV/0!
NM_001163993	ABCB5	NM_001163993.3	chr7;chr7;chr7;chr7;chr7;chr7	20686953;20687591;20689645;20691043;20698129;20706382	20687271;20687701;20689770;20691246;20698299;20707189	1739	0	0	#DIV/0!
NM_001349828	ABCB6	NM_001349828.2	chr2;chr2;chr2;chr2;chr2;chr2;chr2;chr2;chr2;chr2;chr2;chr2;chr2;chr2;chr2;chr2;chr2;chr2	220074494;220074952;220075103;220075433;220075656;220077109;220077730;220077963;220078161;220078312;220078548;220078843;220079111;220079683;220080719;220081086;220081374;220082847	220074768;220075020;220075197;220075545;220075830;220077213;220077787;220078048;220078224;220078388;220078673;220078908;220079220;220079804;220080902;220081187;220081554;220083680	2842	417	185	0.443645
NM_005689	ABCB6	NM_005689.4	chr2;chr2;chr2;chr2;chr2;chr2;chr2;chr2;chr2;chr2;chr2;chr2;chr2;chr2;chr2;chr2;chr2;chr2;chr2	220074494;220074952;220075103;220075433;220075656;220077109;220077730;220077963;220078161;220078312;220078548;220078843;220079111;220079683;220080719;220081086;220081374;220082392;220082847	220074768;220075020;220075197;220075545;220075830;220077213;220077787;220078048;220078224;220078388;220078673;220078908;220079220;220079804;220080902;220081187;220081554;220082529;220083680	2980	419	190	0.453461
NM_004299	ABCB7	NM_004299.6	chrX;chrX;chrX;chrX;chrX;chrX;chrX;chrX;chrX;chrX;chrX;chrX;chrX;chrX;chrX;chrX	74270883;74280058;74282163;74284905;74288842;74289126;74290200;74291344;74293524;74293703;74295197;74296357;74318777;74332721;74334589;74375940	74273420;74280165;74282266;74285076;74288971;74289289;74290357;74291518;74293611;74293791;74295465;74296489;74318896;74332807;74334669;74376118	4595	1176	581	0.494048
NM_001271696	ABCB7	NM_001271696.3	chrX;chrX;chrX;chrX;chrX;chrX;chrX;chrX;chrX;chrX;chrX;chrX;chrX;chrX;chrX;chrX	74270883;74280058;74282163;74284905;74288842;74289126;74290200;74291344;74293524;74293703;74295197;74296357;74318777;74332721;74334589;74375940	74273420;74280165;74282266;74285076;74288971;74289289;74290357;74291518;74293611;74293791;74295465;74296489;74318896;74332807;74334666;74376118	4592	1176	581	0.494048
NM_001271698	ABCB7	NM_001271698.3	chrX;chrX;chrX;chrX;chrX;chrX;chrX;chrX;chrX;chrX;chrX;chrX;chrX;chrX;chrX	74270883;74280058;74282163;74284905;74288842;74289126;74290200;74291344;74293524;74293703;74295197;74296357;74318777;74332721;74375940	74273420;74280165;74282266;74285076;74288971;74289289;74290357;74291518;74293611;74293791;74295465;74296489;74318896;74332807;74376118	4514	1176	581	0.494048
NM_001271699	ABCB7	NM_001271699.3	chrX;chrX;chrX;chrX;chrX;chrX;chrX;chrX;chrX;chrX;chrX;chrX;chrX;chrX;chrX	74270883;74280058;74282163;74284905;74288842;74289126;74290200;74291344;74293524;74293703;74295197;74296357;74332721;74334589;74375940	74273420;74280165;74282266;74285076;74288971;74289289;74290357;74291518;74293611;74293791;74295465;74296489;74332807;74334669;74376118	4475	1175	581	0.494468
NM_001271697	ABCB7	NM_001271697.3	chrX;chrX;chrX;chrX;chrX;chrX;chrX;chrX;chrX;chrX;chrX;chrX;chrX;chrX;chrX	74270883;74280058;74282163;74284905;74288842;74289126;74290200;74291344;74293524;74293703;74295197;74296357;74332721;74334589;74375940	74273420;74280165;74282266;74285076;74288971;74289289;74290357;74291518;74293611;74293791;74295465;74296489;74332807;74334666;74376118	4472	1175	581	0.494468
NM_001282291	ABCB8	NM_001282291.2	chr7;chr7;chr7;chr7;chr7;chr7;chr7;chr7;chr7;chr7;chr7;chr7;chr7;chr7;chr7;chr7;chr7	150725537;150728328;150730692;150731360;150731592;150731811;150732668;150732969;150733160;150733631;150737355;150737585;150737915;150738186;150739048;150741058;150742296	150725697;150728378;150731004;150731515;150731686;150731916;150732829;150733054;150733257;150733736;150737388;150737721;150738009;150738319;150739195;150741308;150744869	4707	1153	506	0.438855
NM_001282293	ABCB8	NM_001282293.1	chr7;chr7;chr7;chr7;chr7;chr7;chr7;chr7;chr7;chr7;chr7;chr7;chr7;chr7;chr7	150725509;150731360;150731592;150731811;150732668;150732969;150733160;150733631;150737355;150737585;150737915;150738186;150739048;150741058;150742296	150725697;150731515;150731686;150731916;150732829;150733054;150733257;150733736;150737388;150737721;150738009;150738319;150739195;150741308;150744869	4371	1096	481	0.438869
NM_001282292	ABCB8	NM_001282292.2	chr7;chr7;chr7;chr7;chr7;chr7;chr7;chr7;chr7;chr7;chr7;chr7;chr7;chr7;chr7;chr7	150725537;150730692;150731360;150731592;150731811;150732668;150732969;150733160;150733631;150737355;150737585;150737915;150738186;150739048;150741058;150742296	150725697;150731004;150731515;150731686;150731916;150732829;150733054;150733257;150733736;150737388;150737721;150738009;150738319;150739195;150741233;150744869	4581	1143	505	0.44182
NM_007188	ABCB8	NM_007188.5	chr7;chr7;chr7;chr7;chr7;chr7;chr7;chr7;chr7;chr7;chr7;chr7;chr7;chr7;chr7;chr7	150725537;150730692;150731360;150731592;150731811;150732668;150732969;150733160;150733631;150737355;150737585;150737915;150738186;150739048;150741058;150742296	150725697;150731004;150731515;150731686;150731916;150732829;150733054;150733257;150733736;150737388;150737721;150738009;150738319;150739195;150741308;150744869	4656	1143	505	0.44182
NM_019625	ABCB9	NM_019625.4	chr12;chr12;chr12;chr12;chr12;chr12;chr12;chr12;chr12;chr12;chr12;chr12	123413539;123416739;123419819;123424658;123425354;123428938;123430572;123433171;123434335;123434998;123444182;123450834	123414718;123416875;123419978;123424831;123425542;123429066;123430769;123433376;123434465;123435112;123444869;123451010	3484	238	72	0.302521
NM_019624	ABCB9	NM_019624.3	chr12;chr12;chr12;chr12;chr12;chr12;chr12;chr12;chr12;chr12;chr12	123413539;123416739;123419819;123424658;123425354;123430572;123433171;123434335;123434998;123444182;123450834	123414718;123416875;123419978;123424831;123425542;123430769;123433376;123434465;123435112;123444869;123451056	3401	238	72	0.302521
NM_001243013	ABCB9	NM_001243013.2	chr12;chr12;chr12;chr12;chr12;chr12;chr12;chr12;chr12;chr12;chr12	123413539;123416739;123419819;123424658;123428938;123430572;123433171;123434335;123434998;123444182;123450834	123414718;123416875;123419978;123424831;123429066;123430769;123433376;123434465;123435112;123444869;123451010	3295	234	71	0.303419
NM_001243014	ABCB9	NM_001243014.2	chr12;chr12;chr12;chr12;chr12;chr12;chr12;chr12;chr12;chr12;chr12;chr12	123405495;123416739;123419819;123424658;123425354;123428938;123430572;123433171;123434335;123434998;123444182;123450834	123405590;123416875;123419978;123424831;123425542;123429066;123430769;123433376;123434465;123435112;123444869;123451010	2400	150	54	0.36
NM_203444	ABCB9	NM_203444.4	chr12;chr12;chr12;chr12;chr12;chr12;chr12;chr12;chr12;chr12;chr12;chr12	123409071;123416739;123419819;123424658;123425354;123428938;123430572;123433171;123434335;123434998;123444182;123450834	123409357;123416875;123419978;123424831;123425542;123429066;123430769;123433376;123434465;123435112;123444869;123451010	2591	150	54	0.36
NM_004996	ABCC1	NM_004996.4	chr16;chr16;chr16;chr16;chr16;chr16;chr16;chr16;chr16;chr16;chr16;chr16;chr16;chr16;chr16;chr16;chr16;chr16;chr16;chr16;chr16;chr16;chr16;chr16;chr16;chr16;chr16;chr16;chr16;chr16;chr16	16043473;16101673;16103633;16108348;16110353;16126966;16130329;16138307;16139693;16141999;16146581;16149949;16162013;16165499;16170183;16173209;16177223;16180681;16184262;16196484;16200595;16205232;16208623;16215832;16218646;16219667;16225646;16228207;16230335;16232221;16235030	16043656;16101849;16103758;16108485;16110478;16127027;16130460;16138537;16139870;16142160;16146673;16150152;16162159;16165586;16170258;16173335;16177399;16180848;16184445;16196574;16200730;16205439;16208933;16216031;16218772;16219768;16225792;16228365;16230501;16232415;16236910	6504	976	413	0.423156
NM_033450	ABCC10	NM_033450.2	chr6;chr6;chr6;chr6;chr6;chr6;chr6;chr6;chr6;chr6;chr6;chr6;chr6;chr6;chr6;chr6;chr6;chr6;chr6;chr6	43399489;43402359;43403489;43403831;43405672;43406362;43409600;43410708;43411671;43411897;43412526;43412863;43413337;43414015;43414986;43415422;43416619;43416845;43417160;43417667	43401098;43402586;43403645;43403985;43405751;43406533;43409698;43410897;43411748;43412091;43412676;43413052;43413680;43414184;43415146;43415675;43416764;43416942;43417272;43418163	5088	708	244	0.344633
NM_001198934	ABCC10	NM_001198934.2	chr6;chr6;chr6;chr6;chr6;chr6;chr6;chr6;chr6;chr6;chr6;chr6;chr6;chr6;chr6;chr6;chr6;chr6;chr6;chr6;chr6;chr6	43395279;43395706;43399880;43402359;43403489;43403876;43405672;43406362;43409600;43410708;43411671;43411897;43412526;43412863;43413337;43414015;43414986;43415422;43416619;43416845;43417160;43417667	43395495;43395877;43401098;43402586;43403645;43403985;43405751;43406533;43409698;43410897;43411748;43412091;43412676;43413052;43413680;43414184;43415146;43415675;43416764;43416942;43417272;43418165	5043	723	252	0.348548
NM_001350518	ABCC10	NM_001350518.2	chr6;chr6;chr6;chr6;chr6;chr6;chr6;chr6;chr6;chr6;chr6;chr6;chr6;chr6;chr6;chr6;chr6;chr6;chr6;chr6;chr6;chr6	43395279;43395706;43400973;43402359;43403489;43403876;43405672;43406362;43409600;43410708;43411671;43411897;43412526;43412863;43413337;43414015;43414986;43415422;43416619;43416845;43417160;43417667	43395437;43395877;43401098;43402586;43403645;43403985;43405751;43406533;43409698;43410897;43411748;43412091;43412676;43413052;43413680;43414184;43415146;43415675;43416764;43416942;43417272;43418165	3892	649	242	0.372881
NR_146762	ABCC10	NR_146762.2	chr6;chr6;chr6;chr6;chr6;chr6;chr6;chr6;chr6;chr6;chr6;chr6;chr6;chr6;chr6;chr6;chr6;chr6;chr6;chr6	43395601;43400973;43402359;43403489;43403876;43405672;43406362;43409600;43410708;43411671;43411897;43412526;43413337;43414015;43414986;43415422;43416619;43416845;43417160;43417667	43395705;43401098;43402586;43403645;43403985;43405751;43406533;43409698;43410897;43411748;43412091;43412676;43413680;43414184;43415146;43415675;43416764;43416942;43417272;43418165	3476	615	232	0.377236
NM_032583	ABCC11	NM_032583.4	chr16;chr16;chr16;chr16;chr16;chr16;chr16;chr16;chr16;chr16;chr16;chr16;chr16;chr16;chr16;chr16;chr16;chr16;chr16;chr16;chr16;chr16;chr16;chr16;chr16;chr16;chr16;chr16;chr16;chr16;chr16	48199684;48201407;48204016;48204800;48209169;48210835;48212508;48218351;48220864;48221112;48226431;48227790;48230143;48231882;48232052;48234187;48237139;48239324;48242336;48244859;48247354;48248792;48249108;48250025;48256509;48258193;48261717;48264348;48265734;48269043;48278120	48201277;48201571;48204129;48204878;48209328;48211024;48212597;48218537;48221001;48221338;48226628;48227893;48230232;48231978;48232186;48234390;48237211;48239448;48242407;48245110;48247461;48248940;48249255;48250198;48256742;48258340;48261875;48264484;48265850;48269088;48278499	6094	94	19	0.202128
NM_145186	ABCC11	NM_145186.3	chr16;chr16;chr16;chr16;chr16;chr16;chr16;chr16;chr16;chr16;chr16;chr16;chr16;chr16;chr16;chr16;chr16;chr16;chr16;chr16;chr16;chr16;chr16;chr16;chr16;chr16;chr16;chr16;chr16;chr16	48199684;48201407;48204800;48209169;48210835;48212508;48218351;48220864;48221112;48226431;48227790;48230143;48231882;48232052;48234187;48237139;48239324;48242336;48244859;48247354;48248792;48249108;48250025;48256509;48258193;48261717;48264348;48265734;48269043;48278120	48201277;48201571;48204878;48209328;48211024;48212597;48218537;48221001;48221338;48226628;48227893;48230232;48231978;48232186;48234390;48237211;48239448;48242407;48245110;48247461;48248940;48249255;48250198;48256742;48258340;48261875;48264484;48265850;48269088;48278499	5980	94	19	0.202128
NM_001370496	ABCC11	NM_001370496.1	chr16;chr16;chr16;chr16;chr16;chr16;chr16;chr16;chr16;chr16;chr16;chr16;chr16;chr16;chr16;chr16;chr16;chr16;chr16;chr16;chr16;chr16;chr16;chr16;chr16;chr16;chr16;chr16;chr16;chr16	48199684;48201407;48204016;48204800;48209169;48210835;48212508;48218351;48220864;48221112;48226431;48227790;48230143;48231876;48232052;48234187;48237139;48239324;48242336;48244859;48247354;48248792;48249108;48250025;48256509;48258193;48261717;48264348;48265734;48278120	48201277;48201571;48204129;48204878;48209328;48211024;48212597;48218537;48221001;48221338;48226628;48227893;48230232;48231978;48232186;48234390;48237211;48239448;48242407;48245110;48247461;48248940;48249255;48250198;48256742;48258340;48261875;48264484;48265850;48278499	6054	94	19	0.202128
NM_033151	ABCC11	NM_033151.4	chr16;chr16;chr16;chr16;chr16;chr16;chr16;chr16;chr16;chr16;chr16;chr16;chr16;chr16;chr16;chr16;chr16;chr16;chr16;chr16;chr16;chr16;chr16;chr16;chr16;chr16;chr16;chr16;chr16	48199684;48201407;48204016;48204800;48209169;48210835;48212508;48218351;48220864;48221112;48226431;48227790;48230143;48231882;48232052;48234187;48237139;48239324;48242336;48244859;48247354;48248792;48249108;48250025;48256509;48258193;48261717;48264348;48265734	48201277;48201571;48204129;48204878;48209328;48211024;48212597;48218537;48221001;48221338;48226628;48227893;48230232;48231978;48232186;48234390;48237211;48239448;48242407;48245110;48247461;48248940;48249255;48250198;48256742;48258340;48261875;48264484;48266182	6000	5	2	0.4
NM_001370497	ABCC11	NM_001370497.1	chr16;chr16;chr16;chr16;chr16;chr16;chr16;chr16;chr16;chr16;chr16;chr16;chr16;chr16;chr16;chr16;chr16;chr16;chr16;chr16;chr16;chr16;chr16;chr16;chr16;chr16;chr16;chr16;chr16;chr16	48199684;48201407;48204016;48204800;48209169;48210835;48212508;48218351;48220864;48221112;48226431;48227790;48230143;48231882;48232052;48234187;48237139;48239324;48242336;48244859;48247354;48248792;48249108;48250025;48256509;48258193;48261717;48264348;48265734;48281225	48201277;48201571;48204129;48204878;48209328;48211024;48212597;48218537;48221001;48221338;48226628;48227893;48230232;48231978;48232186;48234390;48237211;48239448;48242407;48245110;48247461;48248940;48249255;48250198;48256742;48258340;48261875;48264484;48265850;48281450	5894	5	2	0.4
NM_033226	ABCC12	NM_033226.2	chr16;chr16;chr16;chr16;chr16;chr16;chr16;chr16;chr16;chr16;chr16;chr16;chr16;chr16;chr16;chr16;chr16;chr16;chr16;chr16;chr16;chr16;chr16;chr16;chr16;chr16;chr16;chr16;chr16	48116884;48117820;48119504;48120652;48121837;48122456;48125031;48130657;48134783;48138053;48139050;48141233;48142351;48145347;48145489;48145687;48149326;48151172;48155627;48158124;48162370;48164699;48167598;48172139;48173074;48174598;48175113;48177821;48180217	48117712;48117984;48119617;48120730;48121996;48122645;48125120;48130813;48134920;48138279;48139247;48141336;48142440;48145418;48145573;48145821;48149529;48151244;48155751;48158195;48162648;48164806;48167746;48172286;48173247;48174827;48175264;48177976;48180681	5168	0	1	#DIV/0!
NR_003088	ABCC13	NR_003088.1	chr21;chr21;chr21;chr21;chr21	15646120;15651917;15659871;15660725;15663607	15646478;15651978;15660018;15660867;15663720	826	0	0	#DIV/0!
NR_003087	ABCC13	NR_003087.1	chr21;chr21;chr21;chr21;chr21;chr21	15646120;15651917;15659871;15660725;15663891;15671759	15646478;15651978;15660018;15660867;15664068;15673707	2839	0	0	#DIV/0!
NM_000392	ABCC2	NM_000392.5	chr10;chr10;chr10;chr10;chr10;chr10;chr10;chr10;chr10;chr10;chr10;chr10;chr10;chr10;chr10;chr10;chr10;chr10;chr10;chr10;chr10;chr10;chr10;chr10;chr10;chr10;chr10;chr10;chr10;chr10;chr10;chr10	101542397;101544365;101551991;101553308;101553649;101554170;101556854;101558964;101560143;101563776;101565139;101567141;101567840;101569891;101571293;101572775;101577065;101578547;101578846;101590064;101590473;101591368;101591734;101594137;101595848;101601724;101603556;101604079;101605381;101606718;101610359;101611259	101542634;101544538;101552116;101553442;101553756;101554225;101557088;101559127;101560320;101564030;101565204;101567278;101567986;101569975;101571359;101572901;101577241;101578714;101579026;101590190;101590608;101591587;101591888;101594292;101596047;101601850;101603657;101604222;101605539;101606884;101610553;101612351	5806	53	50	0.943396
NM_003786	ABCC3	NM_003786.4	chr17;chr17;chr17;chr17;chr17;chr17;chr17;chr17;chr17;chr17;chr17;chr17;chr17;chr17;chr17;chr17;chr17;chr17;chr17;chr17;chr17;chr17;chr17;chr17;chr17;chr17;chr17;chr17;chr17;chr17;chr17	48712242;48733193;48734063;48734407;48735443;48735796;48736598;48738284;48741042;48741311;48742514;48744915;48745224;48745791;48746214;48746501;48746713;48750332;48750830;48752723;48752992;48753244;48753639;48755105;48755454;48757159;48760971;48761310;48762070;48764897;48768453	48712342;48733369;48734188;48734544;48735568;48735857;48736729;48738475;48741219;48741472;48742606;48745118;48745370;48745878;48746280;48746627;48746889;48750499;48751019;48752837;48753136;48753451;48753949;48755304;48755580;48757260;48761117;48761468;48762236;48765091;48769614	5693	0	0	#DIV/0!
NM_001144070	ABCC3	NM_001144070.2	chr17;chr17;chr17;chr17;chr17;chr17;chr17;chr17;chr17;chr17;chr17;chr17	48712242;48733193;48734063;48734407;48735443;48735796;48736598;48738284;48741042;48741311;48742514;48744915	48712342;48733369;48734188;48734544;48735568;48735857;48736729;48738475;48741219;48741472;48742606;48745288	1861	0	0	#DIV/0!
NM_001105515	ABCC4	NM_001105515.3	chr13;chr13;chr13;chr13;chr13;chr13;chr13;chr13;chr13;chr13;chr13;chr13;chr13;chr13;chr13;chr13;chr13;chr13;chr13;chr13;chr13	95748025;95768176;95813443;95815376;95815864;95816632;95818412;95822786;95829961;95830251;95838955;95840707;95847090;95858786;95860054;95861688;95862946;95886864;95899229;95899897;95953495	95748433;95768255;95813589;95815470;95815901;95816772;95818621;95822882;95830047;95830345;95839146;95840796;95847191;95859035;95860179;95861851;95863035;95887088;95899349;95900007;95953705	3081	158	18	0.113924
NM_001301830	ABCC4	NM_001301830.2	chr13;chr13;chr13;chr13;chr13;chr13;chr13;chr13;chr13;chr13;chr13;chr13;chr13;chr13;chr13;chr13;chr13;chr13;chr13;chr13	95748025;95768176;95813443;95815376;95815864;95816632;95818412;95822786;95829961;95830251;95838955;95840707;95847090;95858786;95860054;95861688;95862946;95899229;95899897;95953495	95748433;95768255;95813589;95815470;95815901;95816772;95818621;95822882;95830047;95830345;95839146;95840796;95847191;95859035;95860179;95861851;95863035;95899349;95900007;95953705	2856	158	18	0.113924
NM_005845	ABCC4	NM_005845.4	chr13;chr13;chr13;chr13;chr13;chr13;chr13;chr13;chr13;chr13;chr13;chr13;chr13;chr13;chr13;chr13;chr13;chr13;chr13;chr13;chr13;chr13;chr13;chr13;chr13;chr13;chr13;chr13;chr13;chr13;chr13	95672083;95686859;95695936;95696520;95705349;95714958;95723916;95725458;95726468;95727686;95735394;95768176;95813443;95815376;95815864;95816632;95818412;95822786;95829961;95830251;95838955;95840707;95847090;95858786;95860054;95861688;95862946;95886864;95899229;95899897;95953495	95673936;95686993;95696041;95696692;95705438;95715113;95724107;95725558;95726578;95727805;95735544;95768255;95813589;95815470;95815901;95816772;95818621;95822882;95830047;95830345;95839146;95840796;95847191;95859035;95860179;95861851;95863035;95887088;95899349;95900007;95953700	5856	508	94	0.185039
NM_001301829	ABCC4	NM_001301829.2	chr13;chr13;chr13;chr13;chr13;chr13;chr13;chr13;chr13;chr13;chr13;chr13;chr13;chr13;chr13;chr13;chr13;chr13;chr13;chr13;chr13;chr13;chr13;chr13;chr13;chr13;chr13;chr13;chr13;chr13	95672089;95686859;95695936;95696520;95705349;95714958;95723916;95725458;95726468;95727686;95735394;95768176;95813443;95815376;95815864;95818412;95822786;95829961;95830251;95838955;95840707;95847090;95858786;95860054;95861688;95862946;95886864;95899229;95899897;95953495	95673936;95686993;95696041;95696692;95705438;95715113;95724107;95725558;95726578;95727805;95735544;95768255;95813589;95815470;95815901;95818621;95822882;95830047;95830345;95839146;95840796;95847191;95859035;95860179;95861851;95863035;95887088;95899349;95900007;95953705	5714	508	94	0.185039
NM_005688	ABCC5	NM_005688.4	chr3;chr3;chr3;chr3;chr3;chr3;chr3;chr3;chr3;chr3;chr3;chr3;chr3;chr3;chr3;chr3;chr3;chr3;chr3;chr3;chr3;chr3;chr3;chr3;chr3;chr3;chr3;chr3;chr3;chr3	183637722;183643343;183645118;183646535;183655689;183660515;183663638;183665112;183667541;183667760;183669229;183669645;183670874;183677521;183679299;183681173;183682973;183683165;183685483;183689351;183695305;183696291;183699515;183700239;183700562;183705558;183706360;183707014;183732052;183735618	183639189;183643507;183645231;183646613;183655848;183660704;183663727;183665298;183667669;183667913;183669358;183669791;183671058;183677623;183679442;183681376;183683045;183683289;183685554;183689707;183695412;183696439;183699662;183700412;183700795;183705705;183706515;183707171;183732235;183735672	5790	1025	470	0.458537
NM_001320032	ABCC5	NM_001320032.2	chr3;chr3;chr3;chr3;chr3;chr3;chr3;chr3;chr3;chr3;chr3;chr3;chr3;chr3;chr3;chr3;chr3;chr3;chr3;chr3;chr3;chr3;chr3;chr3;chr3;chr3;chr3;chr3;chr3;chr3	183637722;183643343;183645118;183646535;183655689;183660515;183663638;183665112;183667541;183667760;183669229;183669645;183670874;183677521;183679299;183681173;183682973;183683165;183685483;183689351;183695305;183696291;183699515;183700239;183700562;183705558;183706360;183707014;183732052;183735618	183639189;183643507;183645231;183646613;183655848;183660704;183663727;183665298;183667669;183667913;183669358;183669791;183671058;183677623;183679442;183681376;183683045;183683289;183685554;183689822;183695412;183696439;183699662;183700412;183700795;183705705;183706515;183707171;183732235;183735672	5905	1027	471	0.458617
NR_135125	ABCC5	NR_135125.2	chr3;chr3;chr3;chr3;chr3;chr3;chr3	183701541;183703092;183705558;183706360;183707014;183732052;183735618	183702682;183703243;183705705;183706515;183707171;183732235;183735672	1995	552	255	0.461957
NM_001023587	ABCC5	NM_001023587.3	chr3;chr3;chr3;chr3;chr3;chr3;chr3	183701541;183703092;183705558;183706360;183707014;183732052;183735618	183702682;183703166;183705705;183706515;183707171;183732235;183735672	1918	542	255	0.47048
NR_046570	ABCC5-AS1	NR_046570.1	chr3;chr3;chr3	183724126;183728239;183729054	183724249;183728429;183729207	469	0	0	#DIV/0!
NM_001171	ABCC6	NM_001171.5	chr16;chr16;chr16;chr16;chr16;chr16;chr16;chr16;chr16;chr16;chr16;chr16;chr16;chr16;chr16;chr16;chr16;chr16;chr16;chr16;chr16;chr16;chr16;chr16;chr16;chr16;chr16;chr16;chr16;chr16;chr16	16243422;16244435;16248485;16248730;16251520;16253339;16255295;16256850;16259480;16263503;16267141;16269768;16271309;16272655;16276269;16276661;16278816;16280981;16282688;16284021;16286687;16291878;16295858;16297267;16302585;16306042;16308181;16313411;16313679;16315506;16317256	16244098;16244629;16248651;16248888;16251666;16253440;16255421;16257049;16259790;16263710;16267261;16269843;16271483;16272822;16276445;16276787;16278891;16281068;16282831;16284224;16286779;16292039;16296035;16297470;16302716;16306103;16308306;16313539;16313804;16315688;16317328	5117	126	47	0.373016
NM_001351800	ABCC6	NM_001351800.1	chr16;chr16;chr16;chr16;chr16;chr16;chr16;chr16;chr16;chr16;chr16;chr16;chr16;chr16;chr16;chr16;chr16;chr16;chr16;chr16;chr16;chr16;chr16;chr16;chr16;chr16;chr16;chr16;chr16;chr16;chr16	16243422;16244435;16248485;16248730;16251520;16253339;16255295;16256850;16259480;16263503;16267141;16269768;16271309;16272655;16276269;16276661;16278816;16280981;16282688;16284021;16286687;16291878;16295858;16297267;16302585;16306042;16308181;16313411;16313679;16315475;16317256	16244098;16244629;16248651;16248888;16251666;16253440;16255421;16257049;16259790;16263710;16267261;16269843;16271483;16272822;16276445;16276787;16278891;16281068;16282831;16284224;16286779;16292039;16296035;16297470;16302716;16306103;16308306;16313539;16313804;16315688;16317328	5148	130	49	0.376923
NR_147784	ABCC6	NR_147784.1	chr16;chr16;chr16;chr16;chr16;chr16;chr16;chr16;chr16;chr16;chr16;chr16;chr16;chr16;chr16;chr16;chr16;chr16;chr16;chr16;chr16;chr16;chr16;chr16;chr16;chr16;chr16;chr16;chr16	16243422;16244435;16248485;16248730;16251520;16253339;16255295;16259480;16263503;16267141;16269768;16272655;16276269;16276661;16278816;16280981;16282688;16284021;16286687;16291878;16295858;16297267;16302585;16306042;16308181;16313411;16313679;16315506;16317256	16244098;16244629;16248651;16248888;16251666;16253440;16255421;16259790;16263710;16267261;16269843;16272822;16276445;16276787;16278891;16281068;16282831;16284224;16286779;16292039;16296035;16297470;16302716;16306103;16308306;16313539;16313804;16315688;16317328	4742	121	47	0.38843
NM_001079528	ABCC6	NM_001079528.4	chr16;chr16	16315044;16317256	16315688;16317328	718	65	48	0.738462
NR_003569	ABCC6P1	NR_003569.1	chr16;chr16;chr16;chr16;chr16;chr16;chr16;chr16;chr16;chr16	18582570;18584199;18586083;18586348;18591532;18593728;18597128;18602426;18603861;18608089	18582633;18584382;18586208;18586476;18591657;18593789;18597259;18602629;18604038;18609611	2728	27	33	1.22222
NR_023387	ABCC6P2	NR_023387.2	chr16;chr16	14916284;14918491	14916925;14918559	711	14	10	0.714286
NM_001351295	ABCC8	NM_001351295.2	chr11;chr11;chr11;chr11;chr11;chr11;chr11;chr11;chr11;chr11;chr11;chr11;chr11;chr11;chr11;chr11;chr11;chr11;chr11;chr11;chr11;chr11;chr11;chr11;chr11;chr11;chr11;chr11;chr11;chr11;chr11;chr11;chr11;chr11;chr11;chr11;chr11;chr11;chr11	17414045;17415244;17415813;17416719;17417157;17417399;17418463;17418740;17419231;17419886;17424208;17426059;17427041;17428169;17428435;17428901;17429939;17432063;17434213;17434941;17436059;17436851;17438477;17448596;17449414;17449836;17450112;17452361;17453751;17464267;17464725;17470063;17474666;17482035;17483130;17484985;17491648;17496433;17498176	17414675;17415306;17415946;17416822;17417265;17417477;17418593;17418860;17419344;17419988;17424300;17426216;17427110;17428335;17428676;17429000;17430064;17432200;17434293;17435025;17436157;17436886;17438509;17448701;17449489;17450018;17450217;17452506;17453791;17464429;17464859;17470218;17474830;17482223;17483372;17485151;17491769;17496574;17498392	5374	64	25	0.390625
NM_001287174	ABCC8	NM_001287174.2	chr11;chr11;chr11;chr11;chr11;chr11;chr11;chr11;chr11;chr11;chr11;chr11;chr11;chr11;chr11;chr11;chr11;chr11;chr11;chr11;chr11;chr11;chr11;chr11;chr11;chr11;chr11;chr11;chr11;chr11;chr11;chr11;chr11;chr11;chr11;chr11;chr11;chr11;chr11	17414045;17415244;17415813;17416719;17417157;17417399;17418463;17418740;17419231;17419886;17424208;17426059;17427041;17428169;17428435;17428901;17429939;17432063;17434213;17434941;17436059;17436851;17438477;17448596;17449414;17449836;17450112;17452361;17453751;17464267;17464725;17470063;17474666;17482035;17483130;17484985;17491648;17496433;17498176	17414675;17415306;17415946;17416822;17417265;17417477;17418593;17418860;17419344;17419988;17424300;17426216;17427110;17428335;17428676;17429000;17430064;17432200;17434293;17435025;17436157;17436886;17438512;17448701;17449489;17449952;17450217;17452506;17453791;17464429;17464859;17470218;17474830;17482223;17483372;17485151;17491769;17496574;17498392	5311	64	25	0.390625
NM_000352	ABCC8	NM_000352.5	chr11;chr11;chr11;chr11;chr11;chr11;chr11;chr11;chr11;chr11;chr11;chr11;chr11;chr11;chr11;chr11;chr11;chr11;chr11;chr11;chr11;chr11;chr11;chr11;chr11;chr11;chr11;chr11;chr11;chr11;chr11;chr11;chr11;chr11;chr11;chr11;chr11;chr11;chr11	17414045;17415244;17415813;17416719;17417157;17417399;17418463;17418740;17419231;17419886;17424208;17426059;17427041;17428169;17428435;17428901;17429939;17432063;17434213;17434941;17436059;17436851;17438477;17448596;17449414;17449836;17450112;17452361;17453751;17464267;17464725;17470063;17474666;17482035;17483130;17484985;17491648;17496433;17498176	17414675;17415306;17415946;17416822;17417265;17417477;17418593;17418860;17419344;17419988;17424300;17426216;17427110;17428335;17428676;17429000;17430064;17432200;17434293;17435025;17436157;17436886;17438509;17448701;17449489;17449952;17450217;17452506;17453791;17464429;17464859;17470218;17474830;17482223;17483372;17485151;17491769;17496574;17498392	5308	64	25	0.390625
NM_001351296	ABCC8	NM_001351296.2	chr11;chr11;chr11;chr11;chr11;chr11;chr11;chr11;chr11;chr11;chr11;chr11;chr11;chr11;chr11;chr11;chr11;chr11;chr11;chr11;chr11;chr11;chr11;chr11;chr11;chr11;chr11;chr11;chr11;chr11;chr11;chr11;chr11;chr11;chr11;chr11;chr11;chr11;chr11	17414045;17415244;17415813;17416719;17417157;17417399;17418463;17418740;17419231;17419886;17424208;17426059;17427041;17428169;17428435;17428901;17429939;17432063;17434213;17434941;17436059;17436851;17438477;17448596;17449414;17449836;17450112;17452361;17453751;17464267;17464725;17470063;17474666;17482035;17483133;17484985;17491648;17496433;17498176	17414675;17415306;17415946;17416822;17417265;17417477;17418593;17418860;17419344;17419988;17424300;17426216;17427110;17428335;17428676;17429000;17430064;17432200;17434293;17435025;17436157;17436886;17438512;17448701;17449489;17449952;17450217;17452506;17453791;17464429;17464859;17470218;17474830;17482223;17483372;17485151;17491769;17496574;17498392	5308	64	25	0.390625
NM_001351297	ABCC8	NM_001351297.2	chr11;chr11;chr11;chr11;chr11;chr11;chr11;chr11;chr11;chr11;chr11;chr11;chr11;chr11;chr11;chr11;chr11;chr11;chr11;chr11;chr11;chr11;chr11;chr11;chr11;chr11;chr11;chr11;chr11;chr11;chr11;chr11;chr11;chr11;chr11;chr11;chr11;chr11;chr11	17414045;17415244;17415813;17416719;17417157;17417399;17418463;17418740;17419231;17419886;17424208;17426059;17427041;17428169;17428435;17428901;17429939;17432063;17434213;17434941;17436059;17436851;17438477;17448596;17449414;17449836;17450112;17452361;17453751;17464267;17464725;17470063;17474666;17482035;17483133;17484985;17491648;17496433;17498176	17414675;17415306;17415946;17416822;17417265;17417477;17418593;17418860;17419344;17419988;17424300;17426216;17427110;17428335;17428676;17429000;17430064;17432200;17434293;17435025;17436157;17436886;17438509;17448701;17449489;17449952;17450217;17452506;17453791;17464429;17464859;17470218;17474830;17482223;17483372;17485151;17491769;17496574;17498392	5305	64	25	0.390625
NR_147094	ABCC8	NR_147094.2	chr11;chr11;chr11;chr11;chr11;chr11;chr11;chr11;chr11;chr11;chr11;chr11;chr11;chr11;chr11;chr11;chr11;chr11;chr11;chr11;chr11;chr11;chr11;chr11;chr11;chr11;chr11;chr11;chr11;chr11;chr11;chr11;chr11;chr11;chr11;chr11;chr11;chr11	17414045;17415244;17415813;17416719;17417157;17417399;17418463;17419231;17419886;17424208;17426059;17427041;17428169;17428435;17428901;17429939;17432063;17434213;17434941;17436059;17436851;17438477;17448596;17449414;17449836;17450112;17452361;17453751;17464267;17464725;17470063;17474666;17482035;17483133;17484985;17491648;17496433;17498176	17414675;17415306;17415946;17416822;17417265;17417477;17418860;17419344;17419988;17424300;17426216;17427110;17428335;17428756;17429000;17430064;17432200;17434293;17435025;17436157;17436886;17438512;17448701;17449489;17449952;17450217;17452506;17453791;17464429;17464859;17470218;17474830;17482223;17483372;17485151;17491769;17496574;17498392	5534	64	25	0.390625
NM_020297	ABCC9	NM_020297.3	chr12;chr12;chr12;chr12;chr12;chr12;chr12;chr12;chr12;chr12;chr12;chr12;chr12;chr12;chr12;chr12;chr12;chr12;chr12;chr12;chr12;chr12;chr12;chr12;chr12;chr12;chr12;chr12;chr12;chr12;chr12;chr12;chr12;chr12;chr12;chr12;chr12;chr12	21950323;21958932;21960280;21962786;21964983;21967578;21968697;21970121;21971084;21981892;21991012;21995248;21997417;21997701;21998537;22001084;22005031;22005302;22012520;22013905;22015887;22017373;22025559;22028588;22035700;22040760;22046966;22048209;22059060;22061011;22063091;22063760;22065806;22068602;22069871;22078876;22086716;22089467	21954115;21958994;21960413;21962889;21965091;21967656;21968827;21970241;21971185;21981994;21991104;21995405;21997486;21997849;21998766;22001180;22005156;22005439;22012600;22013989;22015988;22017411;22025664;22028660;22035807;22040868;22047108;22048249;22059222;22061145;22063246;22063912;22066000;22068844;22070037;22078997;22086857;22089628	8325	0	0	#DIV/0!
NM_005691	ABCC9	NM_005691.3	chr12;chr12;chr12;chr12;chr12;chr12;chr12;chr12;chr12;chr12;chr12;chr12;chr12;chr12;chr12;chr12;chr12;chr12;chr12;chr12;chr12;chr12;chr12;chr12;chr12;chr12;chr12;chr12;chr12;chr12;chr12;chr12;chr12;chr12;chr12;chr12;chr12;chr12	21958108;21958932;21960280;21962786;21964983;21967578;21968697;21970121;21971084;21981892;21991012;21995248;21997417;21997701;21998537;22001084;22005031;22005302;22012520;22013905;22015887;22017373;22025559;22028588;22035700;22040760;22046966;22048209;22059060;22061011;22063091;22063760;22065806;22068602;22069871;22078876;22086716;22089467	21958245;21958994;21960413;21962889;21965091;21967656;21968827;21970241;21971185;21981994;21991104;21995405;21997486;21997849;21998766;22001180;22005156;22005439;22012600;22013989;22015988;22017411;22025664;22028660;22035807;22040868;22047108;22048249;22059222;22061145;22063246;22063912;22066000;22068844;22070037;22078997;22086857;22089628	4670	0	0	#DIV/0!
NM_000033	ABCD1	NM_000033.4	chrX;chrX;chrX;chrX;chrX;chrX;chrX;chrX;chrX;chrX;chrX_jh159150_fix;chrX_jh159150_fix;chrX_jh159150_fix;chrX_jh159150_fix;chrX_jh159150_fix;chrX_jh159150_fix;chrX_jh159150_fix;chrX_jh159150_fix;chrX_jh159150_fix;chrX_jh159150_fix	152990311;152994687;153001566;153001799;153002611;153005546;153006028;153008441;153008675;153008943;1158839;1163215;1170094;1170327;1171139;1174074;1174556;1176969;1177203;1177471	152991621;152994867;153001708;153001967;153002705;153005691;153006173;153008525;153008800;153010209;1160149;1163395;1170236;1170495;1171233;1174219;1174701;1177053;1177328;1178737	7338	150	59	0.393333
NM_005164	ABCD2	NM_005164.4	chr12;chr12;chr12;chr12;chr12;chr12;chr12;chr12;chr12;chr12	39943835;39967518;39973337;39979954;39994373;39997714;39998564;40001401;40010790;40012479	39947933;39967643;39973421;39980099;39994518;39997808;39998732;40001516;40010970;40013605	6290	27	1	0.037037
NM_001122674	ABCD3	NM_001122674.1	chr1;chr1;chr1;chr1;chr1;chr1;chr1;chr1;chr1	94883933;94924163;94930331;94933475;94939322;94940699;94941170;94943815;94944080	94884144;94924199;94930429;94933563;94939391;94940796;94941293;94943871;94944260	967	463	123	0.265659
NM_002858	ABCD3	NM_002858.4	chr1;chr1;chr1;chr1;chr1;chr1;chr1;chr1;chr1;chr1;chr1;chr1;chr1;chr1;chr1;chr1;chr1;chr1;chr1;chr1;chr1;chr1;chr1	94883945;94924163;94930331;94933475;94939322;94940699;94941170;94943815;94946020;94948726;94953098;94953250;94953448;94955281;94955459;94956740;94964158;94964339;94964501;94965051;94972094;94980702;94982608	94884144;94924199;94930429;94933563;94939391;94940796;94941293;94943871;94946162;94948795;94953167;94953347;94953539;94955372;94955531;94956803;94964235;94964404;94964590;94965170;94972198;94980758;94984219	3604	2174	868	0.399264
NM_001353594	ABCD4	NM_001353594.2	chr14;chr14;chr14;chr14;chr14;chr14;chr14;chr14;chr14;chr14;chr14;chr14;chr14;chr14;chr14;chr14	74751972;74754513;74754910;74755419;74756186;74756730;74756994;74758990;74759254;74759451;74759857;74762557;74763036;74764633;74766251;74769578	74753519;74754589;74754962;74755468;74756222;74756821;74757202;74759079;74759345;74759572;74759951;74762682;74763152;74764772;74766378;74769637	3036	1317	962	0.730448
NM_001353597	ABCD4	NM_001353597.2	chr14;chr14;chr14;chr14;chr14;chr14;chr14;chr14;chr14;chr14;chr14;chr14;chr14;chr14;chr14;chr14;chr14	74751972;74753404;74754513;74754910;74755419;74756186;74756730;74756994;74758990;74759254;74759451;74759857;74762557;74763036;74764633;74766853;74769578	74753232;74753519;74754589;74754962;74755468;74756222;74756821;74757202;74759079;74759345;74759572;74759951;74762677;74763152;74764772;74766971;74769637	2851	1312	959	0.730945
NM_001353591	ABCD4	NM_001353591.2	chr14;chr14;chr14;chr14;chr14;chr14;chr14;chr14;chr14;chr14;chr14;chr14;chr14;chr14;chr14;chr14;chr14;chr14	74751972;74753404;74754513;74754910;74755419;74756186;74756730;74756994;74758990;74759254;74759451;74759857;74761851;74763036;74764633;74766251;74766853;74769578	74753232;74753519;74754589;74754962;74755468;74756222;74756821;74757202;74759079;74759345;74759572;74759951;74761901;74763152;74764772;74766378;74766971;74769637	2909	1321	966	0.731264
NM_001353593	ABCD4	NM_001353593.2	chr14;chr14;chr14;chr14;chr14;chr14;chr14;chr14;chr14;chr14;chr14;chr14;chr14;chr14;chr14;chr14;chr14;chr14	74751972;74753404;74754513;74754910;74755419;74756186;74756730;74756994;74758990;74759254;74759451;74759857;74761851;74762557;74763036;74764633;74766251;74769578	74753232;74753519;74754589;74754962;74755468;74756222;74756821;74757202;74759079;74759345;74759572;74759951;74761901;74762682;74763152;74764772;74766378;74769637	2916	1321	966	0.731264
NM_001353598	ABCD4	NM_001353598.2	chr14;chr14;chr14;chr14;chr14;chr14;chr14;chr14;chr14;chr14;chr14;chr14;chr14;chr14;chr14;chr14;chr14	74751972;74753404;74754513;74754910;74755419;74756186;74756730;74756994;74758990;74759254;74759451;74759857;74761851;74762557;74763036;74764633;74769578	74753232;74753519;74754589;74754962;74755468;74756222;74756821;74757202;74759079;74759345;74759572;74759951;74761901;74762682;74763152;74764772;74769637	2788	1311	959	0.731503
NM_001353592	ABCD4	NM_001353592.2	chr14;chr14;chr14;chr14;chr14;chr14;chr14;chr14;chr14;chr14;chr14;chr14;chr14;chr14;chr14;chr14;chr14	74751972;74754513;74754910;74755419;74756186;74756730;74756994;74758990;74759254;74759451;74759857;74761851;74763036;74764633;74766251;74766853;74769578	74753519;74754589;74754962;74755468;74756222;74756821;74757202;74759079;74759345;74759572;74759951;74761901;74763152;74764772;74766378;74766971;74769637	3080	1323	970	0.733182
NM_001353596	ABCD4	NM_001353596.2	chr14;chr14;chr14;chr14;chr14;chr14;chr14;chr14;chr14;chr14;chr14;chr14;chr14;chr14;chr14;chr14;chr14;chr14	74751972;74753404;74754513;74754910;74755419;74756186;74756730;74756994;74758990;74759254;74759451;74759857;74761851;74762557;74763036;74764633;74766853;74769578	74753232;74753519;74754589;74754962;74755468;74756222;74756821;74757202;74759079;74759345;74759572;74759951;74761901;74762677;74763152;74764772;74766971;74769637	2902	1318	967	0.733687
NR_003256	ABCD4	NR_003256.3	chr14;chr14;chr14;chr14;chr14;chr14;chr14;chr14;chr14;chr14;chr14;chr14;chr14;chr14;chr14;chr14;chr14;chr14	74751972;74753404;74754513;74754910;74755419;74756186;74756730;74756994;74758990;74759254;74759451;74759857;74761851;74762557;74763036;74764633;74766853;74769578	74753232;74753519;74754589;74754962;74755468;74756222;74756821;74757202;74759079;74759345;74759572;74759951;74761901;74762682;74763152;74764772;74766971;74769637	2907	1318	967	0.733687
NM_005050	ABCD4	NM_005050.4	chr14;chr14;chr14;chr14;chr14;chr14;chr14;chr14;chr14;chr14;chr14;chr14;chr14;chr14;chr14;chr14;chr14;chr14;chr14	74751972;74753404;74754513;74754910;74755419;74756186;74756730;74756994;74758990;74759254;74759451;74759857;74761851;74762557;74763036;74764633;74766251;74766853;74769578	74753232;74753519;74754589;74754962;74755468;74756222;74756821;74757202;74759079;74759345;74759572;74759951;74761901;74762682;74763152;74764772;74766378;74766971;74769637	3035	1325	973	0.73434
NM_001353595	ABCD4	NM_001353595.2	chr14;chr14;chr14;chr14;chr14;chr14;chr14;chr14;chr14;chr14;chr14;chr14;chr14;chr14;chr14;chr14;chr14;chr14;chr14	74751972;74753404;74754513;74754910;74755419;74756186;74756730;74756994;74758990;74759254;74759451;74759857;74761851;74762557;74763036;74764633;74766251;74766853;74769578	74753232;74753519;74754589;74754962;74755468;74756222;74756821;74757202;74759079;74759345;74759572;74759951;74761901;74762677;74763152;74764772;74766378;74766971;74769637	3030	1325	973	0.73434
NM_020324	ABCD4	NM_020324.3	chr14;chr14;chr14;chr14;chr14;chr14;chr14;chr14;chr14;chr14;chr14;chr14;chr14;chr14;chr14;chr14;chr14;chr14	74751972;74753404;74754513;74754910;74755419;74756186;74756730;74756994;74758990;74759254;74759451;74759857;74761851;74762557;74763036;74766251;74766853;74769578	74753232;74753519;74754589;74754962;74755468;74756222;74756821;74757202;74759079;74759345;74759572;74759951;74761901;74762682;74763152;74766378;74766971;74769637	2895	1318	968	0.734446
NR_148473	ABCD4	NR_148473.2	chr14;chr14;chr14;chr14;chr14;chr14;chr14;chr14;chr14;chr14;chr14;chr14;chr14;chr14;chr14;chr14;chr14	74751972;74753404;74754513;74754910;74755419;74756186;74756994;74758990;74759254;74759451;74759857;74761851;74762557;74763036;74764633;74766251;74769578	74753232;74753519;74754589;74754962;74755468;74756222;74757202;74759079;74759345;74759572;74759951;74761901;74762682;74763152;74764772;74766378;74769637	2824	1303	958	0.735226
NM_001353600	ABCD4	NM_001353600.2	chr14;chr14;chr14;chr14;chr14;chr14;chr14;chr14;chr14;chr14;chr14;chr14;chr14;chr14;chr14;chr14;chr14	74751972;74754513;74754910;74755419;74756186;74756730;74756994;74758990;74759254;74759451;74759857;74761851;74762557;74763036;74764633;74766853;74769578	74753519;74754589;74754962;74755468;74756222;74756821;74757202;74759079;74759345;74759572;74759951;74761901;74762682;74763152;74764772;74766971;74769637	3078	1320	971	0.735606
NM_020325	ABCD4	NM_020325.3	chr14;chr14;chr14;chr14;chr14;chr14;chr14;chr14;chr14;chr14;chr14;chr14;chr14;chr14;chr14;chr14;chr14;chr14	74751972;74754513;74754910;74755419;74756186;74756730;74756994;74758990;74759254;74759451;74759857;74761851;74762557;74763036;74764633;74766251;74766853;74769578	74753519;74754589;74754962;74755468;74756222;74756821;74757202;74759079;74759345;74759572;74759951;74761901;74762682;74763152;74764772;74766378;74766971;74769637	3206	1327	977	0.736247
NM_001353599	ABCD4	NM_001353599.2	chr14;chr14;chr14;chr14;chr14;chr14;chr14;chr14;chr14;chr14;chr14;chr14;chr14;chr14;chr14;chr14;chr14	74751972;74754513;74754910;74755419;74756186;74756730;74756994;74758990;74759254;74759451;74759857;74761851;74762557;74763036;74766251;74766853;74769578	74753519;74754589;74754962;74755468;74756222;74756821;74757202;74759079;74759345;74759572;74759951;74761901;74762682;74763152;74766378;74766971;74769637	3066	1320	972	0.736364
NR_148472	ABCD4	NR_148472.2	chr14;chr14;chr14;chr14;chr14;chr14;chr14;chr14;chr14;chr14;chr14;chr14;chr14;chr14;chr14;chr14;chr14;chr14	74751972;74753404;74754513;74754910;74755419;74756186;74756994;74758990;74759254;74759451;74759857;74761851;74762557;74763036;74764679;74766251;74766853;74769578	74753232;74753519;74754589;74754962;74755468;74756222;74757202;74759079;74759345;74759572;74759951;74761901;74762682;74763152;74764772;74766378;74766971;74769637	2897	1305	963	0.737931
NR_148467	ABCD4	NR_148467.2	chr14;chr14;chr14;chr14;chr14;chr14;chr14;chr14;chr14;chr14;chr14;chr14;chr14;chr14;chr14	74751972;74753404;74754513;74754910;74755419;74756186;74756994;74758990;74759254;74759451;74759857;74762557;74763036;74766853;74769578	74753232;74753519;74754589;74754962;74755468;74756222;74757202;74759079;74759345;74759572;74759951;74762682;74763152;74766971;74769637	2624	1281	946	0.738486
NM_001353601	ABCD4	NM_001353601.2	chr14;chr14;chr14;chr14;chr14;chr14;chr14;chr14;chr14;chr14;chr14;chr14;chr14;chr14;chr14;chr14	74751972;74754513;74754910;74755419;74756186;74756730;74756994;74758990;74759254;74759451;74759857;74761851;74762557;74763036;74766853;74769578	74753519;74754589;74754962;74755468;74756222;74756821;74757202;74759079;74759345;74759572;74759951;74761901;74762682;74763152;74766971;74769637	2938	1307	966	0.739097
NR_148470	ABCD4	NR_148470.2	chr14;chr14;chr14;chr14;chr14;chr14;chr14;chr14;chr14;chr14;chr14;chr14;chr14;chr14;chr14;chr14	74751972;74754513;74754910;74755419;74756186;74756994;74758990;74759254;74759451;74759862;74761851;74762557;74763036;74764633;74766853;74769578	74753519;74754589;74754962;74755468;74756222;74757202;74759079;74759345;74759572;74759951;74761901;74762682;74763152;74764772;74766971;74769637	2981	1302	963	0.739631
NM_001353607	ABCD4	NM_001353607.2	chr14;chr14;chr14;chr14;chr14;chr14;chr14;chr14;chr14;chr14;chr14;chr14;chr14;chr14;chr14	74751972;74754513;74754910;74755419;74756186;74756730;74756994;74758990;74759254;74759451;74761851;74762557;74763036;74764633;74769578	74753519;74754589;74754962;74755468;74756222;74756821;74757202;74759079;74759345;74759572;74761901;74762682;74763152;74764772;74769637	2864	1281	948	0.740047
NR_148474	ABCD4	NR_148474.2	chr14;chr14;chr14;chr14;chr14;chr14;chr14;chr14;chr14;chr14;chr14;chr14;chr14;chr14;chr14;chr14;chr14	74751972;74754513;74754910;74755419;74756186;74756994;74758990;74759254;74759451;74759857;74761851;74762557;74763036;74764633;74766251;74766853;74769578	74753519;74754589;74754962;74755468;74756222;74757202;74759079;74759345;74759572;74759951;74761901;74762682;74763152;74764772;74766378;74766971;74769637	3114	1309	969	0.74026
NM_001353603	ABCD4	NM_001353603.2	chr14;chr14;chr14;chr14;chr14;chr14;chr14;chr14;chr14;chr14;chr14;chr14;chr14;chr14;chr14;chr14;chr14	74751972;74753404;74754513;74754910;74755419;74756186;74756730;74756994;74758990;74759254;74759451;74761851;74762557;74763036;74764633;74766853;74769578	74753232;74753519;74754589;74754962;74755468;74756222;74756821;74757202;74759079;74759345;74759572;74761901;74762682;74763152;74764772;74766971;74769637	2812	1286	952	0.74028
NM_001353605	ABCD4	NM_001353605.2	chr14;chr14;chr14;chr14;chr14;chr14;chr14;chr14;chr14;chr14;chr14;chr14;chr14;chr14;chr14;chr14;chr14;chr14	74751972;74753404;74754513;74754910;74755419;74756186;74756730;74756994;74758990;74759254;74759451;74761851;74762557;74763036;74764633;74766251;74766853;74769578	74753232;74753519;74754589;74754962;74755468;74756222;74756821;74757202;74759079;74759345;74759572;74761901;74762682;74763152;74764772;74766378;74766971;74769637	2940	1293	958	0.740913
NM_001353602	ABCD4	NM_001353602.2	chr14;chr14;chr14;chr14;chr14;chr14;chr14;chr14;chr14;chr14;chr14;chr14;chr14;chr14;chr14;chr14;chr14;chr14	74751972;74753404;74754513;74754910;74755419;74756186;74756730;74756994;74758990;74759254;74759451;74761851;74762557;74763036;74764633;74766251;74766853;74769578	74753232;74753519;74754589;74754962;74755468;74756222;74756821;74757202;74759079;74759345;74759572;74761901;74762677;74763152;74764772;74766378;74766971;74769637	2935	1293	958	0.740913
NM_001353606	ABCD4	NM_001353606.2	chr14;chr14;chr14;chr14;chr14;chr14;chr14;chr14;chr14;chr14;chr14;chr14;chr14;chr14;chr14;chr14	74751972;74754513;74754910;74755419;74756186;74756730;74756994;74758990;74759254;74759451;74761851;74762557;74763036;74764633;74766853;74769578	74753519;74754589;74754962;74755468;74756222;74756821;74757202;74759079;74759345;74759572;74761901;74762682;74763152;74764772;74766971;74769637	2983	1288	956	0.742236
NR_148468	ABCD4	NR_148468.2	chr14;chr14;chr14;chr14;chr14;chr14;chr14;chr14;chr14;chr14;chr14;chr14;chr14;chr14;chr14	74751972;74753404;74754513;74754910;74755419;74756186;74756994;74758990;74759254;74759451;74761851;74762557;74763036;74764633;74769578	74753232;74753519;74754589;74754962;74755468;74756222;74757202;74759079;74759345;74759572;74761901;74762682;74763152;74764772;74769637	2601	1261	936	0.742268
NM_001353609	ABCD4	NM_001353609.2	chr14;chr14;chr14;chr14;chr14;chr14;chr14;chr14;chr14;chr14;chr14;chr14;chr14;chr14;chr14;chr14;chr14	74751972;74754513;74754910;74755419;74756186;74756730;74756994;74758990;74759254;74759451;74761851;74762557;74763036;74764633;74766251;74766853;74769578	74753519;74754589;74754962;74755468;74756222;74756821;74757202;74759079;74759345;74759572;74761901;74762682;74763152;74764772;74766378;74766971;74769637	3111	1295	962	0.742857
NM_001353608	ABCD4	NM_001353608.2	chr14;chr14;chr14;chr14;chr14;chr14;chr14;chr14;chr14;chr14;chr14;chr14;chr14;chr14;chr14;chr14	74751972;74754513;74754910;74755419;74756186;74756730;74756994;74758990;74759254;74759451;74761851;74762557;74763036;74766251;74766853;74769578	74753519;74754589;74754962;74755468;74756222;74756821;74757202;74759079;74759345;74759572;74761901;74762677;74763152;74766378;74766971;74769637	2966	1288	957	0.743012
NM_001353604	ABCD4	NM_001353604.2	chr14;chr14;chr14;chr14;chr14;chr14;chr14;chr14;chr14;chr14;chr14;chr14;chr14;chr14;chr14;chr14	74751972;74753404;74754513;74754910;74755419;74756186;74756730;74756994;74758990;74759254;74759451;74761851;74762557;74763036;74766853;74769578	74753232;74753519;74754589;74754962;74755468;74756222;74756821;74757202;74759079;74759345;74759572;74761901;74762682;74763152;74766971;74769637	2672	1273	947	0.743912
NM_001353610	ABCD4	NM_001353610.2	chr14;chr14;chr14;chr14;chr14;chr14;chr14;chr14;chr14;chr14;chr14;chr14;chr14;chr14;chr14;chr14;chr14	74751972;74754513;74754910;74755363;74756186;74756730;74756994;74758990;74759254;74759451;74761851;74762557;74763036;74764633;74766251;74766853;74769578	74753519;74754589;74754962;74755468;74756222;74756821;74757202;74759079;74759345;74759572;74761901;74762682;74763152;74764772;74766378;74766971;74769637	3167	1305	971	0.744061
NR_148469	ABCD4	NR_148469.2	chr14;chr14;chr14;chr14;chr14;chr14;chr14;chr14;chr14;chr14;chr14;chr14;chr14;chr14;chr14;chr14;chr14	74751972;74753404;74754513;74754910;74755419;74756186;74756994;74758990;74759254;74759451;74761851;74762557;74763036;74764633;74766251;74766853;74769578	74753232;74753519;74754589;74754962;74755468;74756222;74757202;74759079;74759345;74759572;74761901;74762682;74763152;74764772;74766378;74766971;74769637	2848	1275	950	0.745098
NR_148466	ABCD4	NR_148466.2	chr14;chr14;chr14;chr14;chr14;chr14;chr14;chr14;chr14;chr14;chr14;chr14;chr14;chr14;chr14;chr14;chr14	74751972;74753404;74754513;74754910;74755419;74756186;74756994;74758990;74759254;74759451;74761851;74762557;74763036;74764633;74766251;74766853;74769578	74753232;74753519;74754589;74754962;74755468;74756222;74757202;74759079;74759345;74759572;74761901;74762677;74763152;74764772;74766378;74766971;74769637	2843	1275	950	0.745098
NR_148471	ABCD4	NR_148471.2	chr14;chr14;chr14;chr14;chr14;chr14;chr14;chr14;chr14;chr14;chr14;chr14;chr14;chr14;chr14;chr14	74751972;74754513;74754910;74755419;74756186;74756994;74758990;74759254;74759451;74761851;74762557;74763036;74764633;74766251;74766853;74769578	74753519;74754589;74754962;74755468;74756222;74757202;74759079;74759345;74759572;74761901;74762682;74763152;74764772;74766378;74766971;74769637	3019	1277	954	0.747063
NM_001040876	ABCE1	NM_001040876.2	chr4;chr4;chr4;chr4;chr4;chr4;chr4;chr4;chr4;chr4;chr4;chr4;chr4;chr4;chr4;chr4;chr4;chr4	146019463;146025541;146026757;146029167;146030284;146031255;146031527;146032120;146033391;146038445;146041084;146042326;146042485;146044173;146044367;146044630;146046142;146048678	146019571;146025667;146026842;146029264;146030401;146031392;146031596;146032216;146033480;146038566;146041305;146042385;146042543;146044283;146044509;146044752;146046253;146050676	3884	3923	2566	0.654091
NM_002940	ABCE1	NM_002940.3	chr4;chr4;chr4;chr4;chr4;chr4;chr4;chr4;chr4;chr4;chr4;chr4;chr4;chr4;chr4;chr4;chr4;chr4	146019463;146025538;146026757;146029167;146030284;146031255;146031527;146032120;146033391;146038445;146041084;146042326;146042485;146044173;146044367;146044630;146046142;146048678	146019571;146025667;146026842;146029264;146030401;146031392;146031596;146032216;146033480;146038566;146041305;146042385;146042543;146044283;146044509;146044752;146046253;146050676	3887	3923	2566	0.654091
NM_001090	ABCF1	NM_001090.3	chr6;chr6;chr6;chr6;chr6;chr6;chr6;chr6;chr6;chr6;chr6;chr6;chr6;chr6;chr6;chr6;chr6;chr6;chr6;chr6;chr6;chr6;chr6;chr6;chr6_cox_hap2;chr6_cox_hap2;chr6_cox_hap2;chr6_cox_hap2;chr6_cox_hap2;chr6_cox_hap2;chr6_cox_hap2;chr6_cox_hap2;chr6_cox_hap2;chr6_cox_hap2;chr6_cox_hap2;chr6_cox_hap2;chr6_cox_hap2;chr6_cox_hap2;chr6_cox_hap2;chr6_cox_hap2;chr6_cox_hap2;chr6_cox_hap2;chr6_cox_hap2;chr6_cox_hap2…	30539219;30545186;30545595;30545853;30546125;30546247;30547708;30548183;30550843;30551385;30551582;30551969;30552195;30553037;30553335;30553656;30553911;30554251;30554418;30557465;30557583;30557926;30558083;30558312;2051270;2057238;2057647;2057905;2058177;2058299;2059761;2060235;2062896;2063438;2063635;2064022;2064248;2065090;2065388;2065709;2065964;2066304;2066471;2069511;2069629;2069972;2070129…	30539337;30545232;30545690;30545979;30546162;30546354;30547782;30548296;30550965;30551485;30551667;30552108;30552343;30553120;30553459;30553768;30554082;30554325;30554488;30557497;30557751;30557990;30558155;30559299;2051388;2057284;2057742;2058031;2058214;2058406;2059835;2060348;2063018;2063538;2063720;2064161;2064396;2065173;2065512;2065821;2066135;2066378;2066541;2069543;2069797;2070036;2070201…	23037	286	243	0.84965
NM_001025091	ABCF1	NM_001025091.2	chr6;chr6;chr6;chr6;chr6;chr6;chr6;chr6;chr6;chr6;chr6;chr6;chr6;chr6;chr6;chr6;chr6;chr6;chr6;chr6;chr6;chr6;chr6;chr6;chr6;chr6_cox_hap2;chr6_cox_hap2;chr6_cox_hap2;chr6_cox_hap2;chr6_cox_hap2;chr6_cox_hap2;chr6_cox_hap2;chr6_cox_hap2;chr6_cox_hap2;chr6_cox_hap2;chr6_cox_hap2;chr6_cox_hap2;chr6_cox_hap2;chr6_cox_hap2;chr6_cox_hap2;chr6_cox_hap2;chr6_cox_hap2;chr6_cox_hap2;chr6_cox_hap2;chr6_cox…	30539219;30545186;30545595;30545853;30546125;30546247;30547708;30548183;30550171;30550843;30551385;30551582;30551969;30552195;30553037;30553335;30553656;30553911;30554251;30554418;30557465;30557583;30557926;30558083;30558312;2051270;2057238;2057647;2057905;2058177;2058299;2059761;2060235;2062224;2062896;2063438;2063635;2064022;2064248;2065090;2065388;2065709;2065964;2066304;2066471;2069511;206962…	30539337;30545232;30545690;30545979;30546162;30546354;30547782;30548296;30550284;30550965;30551485;30551667;30552108;30552343;30553120;30553459;30553768;30554082;30554325;30554488;30557497;30557751;30557990;30558155;30559299;2051388;2057284;2057742;2058031;2058214;2058406;2059835;2060348;2062337;2063018;2063538;2063720;2064161;2064396;2065173;2065512;2065821;2066135;2066378;2066541;2069543;206979…	23835	286	244	0.853147
NM_007189	ABCF2	NM_007189.3	chr7;chr7;chr7;chr7;chr7;chr7;chr7;chr7;chr7;chr7;chr7;chr7;chr7;chr7;chr7	150908570;150911965;150912690;150913053;150915167;150915647;150915840;150916150;150918664;150919607;150920764;150921018;150921862;150923391;150924249	150911277;150912168;150912818;150913115;150915277;150915736;150915959;150916245;150918766;150919702;150920935;150921200;150922074;150923586;150924291	4527	3703	3783	1.0216
NR_160983	ABCF2-H2BE1	NR_160983.1	chr7;chr7;chr7;chr7;chr7;chr7;chr7;chr7;chr7;chr7;chr7;chr7;chr7;chr7;chr7;chr7;chr7	150904923;150908203;150911144;150911965;150912690;150913053;150915167;150915647;150915840;150916150;150918664;150919607;150920764;150921018;150921862;150923391;150924249	150905193;150908294;150911277;150912168;150912818;150913115;150915277;150915736;150915959;150916245;150918766;150919702;150920935;150921200;150922074;150923586;150924291	2316	2736	2256	0.824561
NM_005692	ABCF2-H2BE1	NM_005692.4	chr7;chr7;chr7;chr7;chr7;chr7;chr7;chr7;chr7;chr7;chr7;chr7;chr7;chr7;chr7;chr7	150904923;150911144;150911965;150912690;150913053;150915167;150915647;150915840;150916150;150918664;150919607;150920764;150921018;150921862;150923391;150924249	150905193;150911277;150912168;150912818;150913115;150915277;150915736;150915959;150916245;150918766;150919702;150920935;150921200;150922074;150923586;150924460	2393	2731	2256	0.826071
NM_001351298	ABCF3	NM_001351298.1	chr3;chr3;chr3;chr3;chr3;chr3;chr3;chr3;chr3;chr3;chr3;chr3;chr3;chr3;chr3;chr3;chr3;chr3;chr3;chr3;chr3	183903863;183904295;183904584;183905185;183905452;183905649;183905929;183906549;183906717;183906876;183907043;183907176;183907345;183907643;183908787;183908911;183910389;183910593;183910890;183911153;183911328	183904068;183904424;183904663;183905231;183905549;183905771;183906195;183906629;183906776;183906932;183907065;183907231;183907545;183907719;183908831;183909043;183910477;183910684;183911022;183911240;183911795	2554	1021	628	0.615083
NM_018358	ABCF3	NM_018358.2	chr3;chr3;chr3;chr3;chr3;chr3;chr3;chr3;chr3;chr3;chr3;chr3;chr3;chr3;chr3;chr3;chr3;chr3;chr3;chr3;chr3	183903863;183904295;183904584;183905185;183905452;183905649;183905929;183906549;183906717;183906876;183907043;183907176;183907345;183907643;183908787;183908911;183910389;183910593;183910890;183911153;183911328	183904068;183904442;183904663;183905231;183905549;183905771;183906195;183906629;183906776;183906932;183907065;183907231;183907545;183907719;183908831;183909043;183910477;183910684;183911022;183911240;183911795	2572	1021	628	0.615083
NM_001351299	ABCF3	NM_001351299.1	chr3;chr3;chr3;chr3;chr3;chr3;chr3;chr3;chr3;chr3;chr3;chr3;chr3;chr3;chr3;chr3;chr3;chr3;chr3;chr3;chr3;chr3	183903863;183904295;183904584;183905185;183905452;183905649;183905929;183906452;183906549;183906717;183906876;183907043;183907176;183907345;183907643;183908787;183908911;183910389;183910593;183910890;183911153;183911328	183904068;183904442;183904663;183905231;183905549;183905771;183906195;183906458;183906629;183906776;183906932;183907065;183907231;183907545;183907719;183908831;183909043;183910477;183910684;183911022;183911240;183911795	2579	1021	629	0.616063
NM_001351300	ABCF3	NM_001351300.1	chr3;chr3;chr3;chr3;chr3;chr3;chr3;chr3;chr3;chr3;chr3;chr3;chr3;chr3;chr3;chr3;chr3;chr3;chr3;chr3;chr3	183903863;183904295;183904584;183905152;183905452;183905649;183905929;183906549;183906717;183906876;183907043;183907176;183907345;183907643;183908787;183908911;183910389;183910593;183910890;183911153;183911328	183904068;183904442;183904663;183905231;183905549;183905771;183906195;183906629;183906776;183906932;183907065;183907231;183907545;183907719;183908831;183909043;183910477;183910684;183911022;183911240;183911795	2605	1022	630	0.616438
NM_207627	ABCG1	NM_207627.1	chr21;chr21;chr21;chr21;chr21;chr21;chr21;chr21;chr21;chr21;chr21;chr21;chr21;chr21;chr21;chr21	43619799;43621687;43645781;43691180;43693413;43697005;43702384;43704670;43705990;43707999;43708321;43710160;43711202;43711608;43714652;43716274	43619959;43621833;43646024;43691297;43693545;43697055;43702529;43704793;43706104;43708147;43708422;43710328;43711302;43711766;43714770;43717354	3119	76	46	0.605263
NM_207628	ABCG1	NM_207628.1	chr21;chr21;chr21;chr21;chr21;chr21;chr21;chr21;chr21;chr21;chr21;chr21;chr21;chr21;chr21;chr21;chr21	43619922;43621687;43627056;43645781;43691180;43693413;43697005;43702384;43704670;43705990;43707999;43708321;43710160;43711202;43711608;43714652;43716274	43619959;43621833;43627096;43646024;43691297;43693545;43697055;43702529;43704793;43706104;43708147;43708422;43710328;43711302;43711766;43714770;43717354	3037	76	46	0.605263
NM_207629	ABCG1	NM_207629.1	chr21;chr21;chr21;chr21;chr21;chr21;chr21;chr21;chr21;chr21;chr21;chr21;chr21;chr21;chr21	43636187;43645781;43691180;43693413;43697005;43702384;43704670;43705990;43707999;43708321;43710160;43711202;43711608;43714652;43716274	43636298;43646024;43691297;43693545;43697055;43702529;43704793;43706104;43708147;43708422;43710328;43711302;43711766;43714770;43717354	2923	76	46	0.605263
NM_016818	ABCG1	NM_016818.2	chr21;chr21;chr21;chr21;chr21;chr21;chr21;chr21;chr21;chr21;chr21;chr21;chr21;chr21;chr21	43639267;43645781;43691180;43693413;43697005;43702384;43704670;43705990;43707999;43708321;43710160;43711202;43711608;43714652;43716274	43639414;43646024;43691297;43693545;43697055;43702529;43704793;43706104;43708147;43708422;43710328;43711302;43711766;43714770;43717354	2959	76	46	0.605263
NM_004915	ABCG1	NM_004915.3	chr21;chr21;chr21;chr21;chr21;chr21;chr21;chr21;chr21;chr21;chr21;chr21;chr21;chr21;chr21	43639267;43645781;43691180;43693413;43697005;43702384;43704670;43705990;43707999;43708321;43710160;43711202;43711608;43714652;43716274	43639414;43646024;43691297;43693545;43697055;43702529;43704793;43706104;43708183;43708422;43710328;43711302;43711766;43714770;43717354	2995	76	46	0.605263
NM_207174	ABCG1	NM_207174.1	chr21;chr21;chr21;chr21;chr21;chr21;chr21;chr21;chr21;chr21;chr21;chr21;chr21;chr21;chr21	43640008;43645781;43691180;43693413;43697005;43702384;43704670;43705990;43707999;43708321;43710160;43711202;43711608;43714652;43716274	43640156;43646024;43691297;43693545;43697055;43702529;43704793;43706104;43708147;43708422;43710328;43711302;43711766;43714770;43717354	2960	76	46	0.605263
NM_001348988	ABCG2	NM_001348988.1	chr4;chr4;chr4;chr4;chr4;chr4;chr4;chr4;chr4;chr4;chr4;chr4;chr4;chr4;chr4;chr4;chr4	89011416;89015729;89016672;89018605;89020476;89022382;89028336;89034455;89036109;89039261;89042787;89052213;89052955;89053728;89060945;89071344;89079538	89013533;89015811;89016761;89018759;89020600;89022471;89028418;89034705;89036210;89039412;89042944;89052365;89053069;89053787;89061166;89071537;89080011	4625	112	22	0.196429
NM_001348987	ABCG2	NM_001348987.1	chr4;chr4;chr4;chr4;chr4;chr4;chr4;chr4;chr4;chr4;chr4;chr4;chr4;chr4;chr4;chr4	89011416;89015729;89016672;89018605;89020476;89022382;89028336;89034455;89036109;89039261;89042787;89052213;89052955;89053728;89060945;89079538	89013533;89015811;89016761;89018759;89020600;89022471;89028418;89034699;89036210;89039412;89042944;89052365;89053069;89053787;89061166;89080011	4425	112	22	0.196429
NM_001348986	ABCG2	NM_001348986.1	chr4;chr4;chr4;chr4;chr4;chr4;chr4;chr4;chr4;chr4;chr4;chr4;chr4;chr4;chr4;chr4	89011416;89015729;89016672;89018605;89020476;89022382;89028336;89034455;89036109;89039261;89042787;89052213;89052955;89053728;89060945;89079729	89013533;89015811;89016761;89018759;89020600;89022471;89028418;89034705;89036210;89039412;89042944;89052365;89053069;89053787;89061166;89080011	4240	112	22	0.196429
NM_004827	ABCG2	NM_004827.3	chr4;chr4;chr4;chr4;chr4;chr4;chr4;chr4;chr4;chr4;chr4;chr4;chr4;chr4;chr4;chr4	89011421;89015729;89016672;89018605;89020476;89022382;89028336;89034455;89036109;89039261;89042787;89052213;89052955;89053728;89060945;89079538	89013533;89015811;89016761;89018759;89020600;89022471;89028418;89034705;89036210;89039412;89042944;89052365;89053069;89053787;89061166;89079791	4206	110	22	0.2
NM_001348985	ABCG2	NM_001348985.1	chr4;chr4;chr4;chr4;chr4;chr4;chr4;chr4;chr4;chr4;chr4;chr4;chr4;chr4;chr4;chr4;chr4	89011416;89015729;89016672;89018605;89020476;89022382;89028336;89034455;89036109;89039261;89042787;89052213;89052955;89053728;89060945;89132818;89152146	89013533;89015811;89016761;89018759;89020600;89022471;89028418;89034705;89036210;89039412;89042944;89052365;89053069;89053787;89061166;89132955;89152778	4728	106	22	0.207547
NM_001257386	ABCG2	NM_001257386.2	chr4;chr4;chr4;chr4;chr4;chr4;chr4;chr4;chr4;chr4;chr4;chr4;chr4;chr4;chr4;chr4	89011416;89015729;89016672;89018605;89020476;89022382;89028336;89034455;89036109;89039261;89042787;89052213;89052955;89053728;89060945;89152146	89013533;89015811;89016751;89018759;89020600;89022471;89028418;89034705;89036210;89039412;89042944;89052365;89053069;89053787;89061166;89152778	4580	106	22	0.207547
NM_001348989	ABCG2	NM_001348989.1	chr4;chr4;chr4;chr4;chr4;chr4;chr4;chr4;chr4;chr4;chr4;chr4;chr4;chr4;chr4;chr4	89011416;89015729;89016672;89018605;89020476;89022382;89028336;89034455;89036109;89039261;89042787;89052213;89052955;89053728;89060945;89080357	89013533;89015811;89016761;89018759;89020600;89022471;89028418;89034705;89036210;89039412;89042944;89052365;89053069;89053787;89061166;89080475	4076	106	22	0.207547
NM_001348191	ABCG4	NM_001348191.2	chr11;chr11;chr11;chr11;chr11;chr11;chr11;chr11;chr11;chr11;chr11;chr11;chr11;chr11;chr11	119019762;119020664;119024736;119024970;119025235;119025480;119027039;119027274;119027582;119028944;119029267;119029539;119030937;119031248;119031591	119019990;119020913;119024853;119025102;119025285;119025625;119027162;119027388;119027724;119029042;119029435;119029639;119031095;119031366;119033362	3728	89	11	0.123596
NM_001348192	ABCG4	NM_001348192.2	chr11;chr11;chr11;chr11;chr11;chr11;chr11;chr11;chr11;chr11;chr11;chr11;chr11;chr11;chr11;chr11	119019762;119020664;119023913;119024736;119024970;119025235;119025480;119027039;119027274;119027582;119028944;119029267;119029539;119030937;119031248;119031591	119019990;119020913;119023967;119024853;119025102;119025285;119025625;119027162;119027388;119027724;119029042;119029435;119029639;119031095;119031366;119033362	3783	89	11	0.123596
NM_022169	ABCG4	NM_022169.5	chr11;chr11;chr11;chr11;chr11;chr11;chr11;chr11;chr11;chr11;chr11;chr11;chr11;chr11;chr11	119019762;119020664;119024736;119024970;119025235;119025480;119027039;119027274;119027582;119028944;119029267;119029539;119030937;119031248;119031591	119020073;119020913;119024853;119025102;119025285;119025625;119027162;119027388;119027724;119029042;119029435;119029639;119031095;119031366;119033362	3811	89	11	0.123596
NM_001142505	ABCG4	NM_001142505.1	chr11;chr11;chr11;chr11;chr11;chr11;chr11;chr11;chr11;chr11;chr11;chr11;chr11;chr11;chr11	119020299;119020664;119024736;119024970;119025235;119025480;119027039;119027274;119027582;119028944;119029267;119029539;119030937;119031248;119031591	119020398;119020913;119024853;119025102;119025285;119025625;119027162;119027388;119027724;119029042;119029435;119029639;119031095;119031366;119033375	3612	89	11	0.123596
NM_022436	ABCG5	NM_022436.3	chr2;chr2;chr2;chr2;chr2;chr2;chr2;chr2;chr2;chr2;chr2;chr2;chr2	44039611;44041616;44047054;44049936;44051052;44051358;44052028;44053521;44055122;44058908;44059086;44064973;44065676	44040448;44041728;44047239;44050074;44051257;44051571;44052157;44053660;44055254;44059006;44059222;44065094;44065978	2760	7	3	0.428571
NM_001357321	ABCG8	NM_001357321.2	chr2;chr2;chr2;chr2;chr2;chr2;chr2;chr2;chr2;chr2;chr2;chr2;chr2	44066110;44071646;44073294;44078723;44079493;44079738;44099115;44099365;44100926;44101546;44102285;44104700;44104915	44066255;44071747;44073450;44078961;44079625;44080007;44099277;44099445;44101125;44101622;44102552;44104827;44110127	7177	2	7	3.5
NM_022437	ABCG8	NM_022437.3	chr2;chr2;chr2;chr2;chr2;chr2;chr2;chr2;chr2;chr2;chr2;chr2;chr2	44066110;44071646;44073294;44078723;44079493;44079738;44099115;44099362;44100926;44101546;44102285;44104700;44104915	44066255;44071747;44073450;44078961;44079625;44080007;44099277;44099445;44101125;44101622;44102552;44104827;44110127	7180	2	7	3.5
NM_032604	ABHD1	NM_032604.4	chr2;chr2;chr2;chr2;chr2;chr2;chr2;chr2;chr2	27346683;27351309;27351813;27352184;27352382;27352622;27352973;27353119;27353401	27346930;27351469;27351995;27352229;27352494;27352795;27353021;27353284;27353680	1420	130	40	0.307692
NM_018394	ABHD10	NM_018394.4	chr3;chr3;chr3;chr3;chr3	111697873;111700631;111705111;111705761;111710224	111698050;111700814;111705222;111705898;111712215	2604	1548	831	0.536822
NM_001272069	ABHD10	NM_001272069.2	chr3;chr3;chr3;chr3;chr3;chr3	111697873;111700631;111705111;111705761;111709547;111710224	111698050;111700814;111705222;111705898;111709598;111712215	2656	1549	833	0.537766
NR_073570	ABHD10	NR_073570.2	chr3;chr3;chr3;chr3	111697873;111705111;111705761;111710224	111698050;111705222;111705898;111712215	2420	1537	829	0.539362
NR_073571	ABHD10	NR_073571.2	chr3;chr3;chr3	111697873;111705761;111710224	111698050;111705898;111712215	2308	1477	804	0.544347
NM_001301058	ABHD11	NM_001301058.1	chr7;chr7;chr7;chr7;chr7_jh159134_fix;chr7_jh159134_fix;chr7_jh159134_fix;chr7_jh159134_fix	73150424;73151892;73152658;73152976;1265330;1266798;1267564;1267882	73151021;73152065;73152793;73153197;1265927;1266971;1267699;1268103	2260	332	106	0.319277
NM_001145364	ABHD11	NM_001145364.2	chr7;chr7;chr7;chr7;chr7;chr7_jh159134_fix;chr7_jh159134_fix;chr7_jh159134_fix;chr7_jh159134_fix;chr7_jh159134_fix	73150424;73151259;73151892;73152658;73152976;1265330;1266165;1266798;1267564;1267882	73151021;73151440;73152065;73152793;73153197;1265927;1266346;1266971;1267699;1268103	2624	370	124	0.335135
NR_135627	ABHD11	NR_135627.1	chr7;chr7;chr7;chr7;chr7;chr7_jh159134_fix;chr7_jh159134_fix;chr7_jh159134_fix;chr7_jh159134_fix;chr7_jh159134_fix	73150424;73151259;73151892;73152658;73152976;1265330;1266165;1266798;1267564;1267882	73151021;73151550;73152065;73152793;73153197;1265927;1266456;1266971;1267699;1268103	2844	377	129	0.342175
NM_148912	ABHD11	NM_148912.3	chr7;chr7;chr7;chr7;chr7;chr7;chr7_jh159134_fix;chr7_jh159134_fix;chr7_jh159134_fix;chr7_jh159134_fix;chr7_jh159134_fix;chr7_jh159134_fix	73150424;73151259;73151551;73151892;73152658;73152976;1265330;1266165;1266457;1266798;1267564;1267882	73151021;73151440;73151721;73152065;73152793;73153197;1265927;1266346;1266627;1266971;1267699;1268103	2966	379	133	0.350923
NM_148913	ABHD11	NM_148913.3	chr7;chr7;chr7;chr7;chr7;chr7;chr7_jh159134_fix;chr7_jh159134_fix;chr7_jh159134_fix;chr7_jh159134_fix;chr7_jh159134_fix;chr7_jh159134_fix	73150424;73151259;73151551;73151892;73152658;73152976;1265330;1266165;1266457;1266798;1267564;1267882	73151021;73151440;73151721;73152065;73152772;73153197;1265927;1266346;1266627;1266971;1267678;1268103	2924	379	133	0.350923
NR_026690	ABHD11-AS1	NR_026690.1	chr7;chr7;chr7;chr7;chr7_jh159134_fix;chr7_jh159134_fix;chr7_jh159134_fix;chr7_jh159134_fix	73149399;73149571;73150058;73150260;1264305;1264477;1264964;1265166	73149420;73149829;73150178;73150330;1264326;1264735;1265084;1265236	946	3	3	1
NM_001042472	ABHD12	NM_001042472.3	chr20;chr20;chr20;chr20;chr20;chr20;chr20;chr20;chr20;chr20;chr20;chr20;chr20	25280850;25282855;25284186;25287469;25288602;25289093;25290082;25295561;25297684;25300835;25303961;25319863;25371149	25281520;25282982;25284264;25287551;25288681;25289130;25290211;25295606;25297714;25300954;25304066;25319987;25371471	1960	824	342	0.415049
NM_015600	ABHD12	NM_015600.5	chr20;chr20;chr20;chr20;chr20;chr20;chr20;chr20;chr20;chr20;chr20;chr20;chr20	25275379;25282855;25284186;25287469;25288602;25289093;25290082;25295561;25297684;25300835;25303961;25319863;25371149	25275666;25282982;25284264;25287551;25288681;25289130;25290211;25295606;25297714;25300954;25304066;25319987;25371471	1577	654	275	0.420489
NM_001206673	ABHD12B	NM_001206673.2	chr14;chr14;chr14;chr14;chr14;chr14;chr14;chr14;chr14;chr14;chr14;chr14;chr14	51338771;51344670;51345463;51347170;51348314;51352332;51352484;51353365;51355542;51368547;51370107;51370792;51371057	51338996;51344797;51345565;51347289;51348344;51352377;51352613;51353402;51355621;51368629;51370185;51370910;51371688	1815	11	5	0.454545
NM_181814	ABHD12B	NM_181814.1	chr14;chr14;chr14;chr14;chr14;chr14;chr14;chr14;chr14;chr14;chr14	51338878;51347170;51348314;51352332;51352484;51353365;51355542;51368547;51370107;51370792;51371057	51338996;51347289;51348344;51352377;51352613;51353402;51355621;51368629;51370185;51370910;51371688	1477	11	5	0.454545
NM_181533	ABHD12B	NM_181533.3	chr14;chr14;chr14;chr14;chr14;chr14;chr14;chr14;chr14;chr14;chr14;chr14	51338878;51345463;51347170;51348314;51352332;51352484;51353365;51355542;51368547;51370107;51370792;51371057	51338996;51345565;51347289;51348344;51352377;51352613;51353402;51355621;51368629;51370185;51370910;51371688	1580	11	5	0.454545
NM_032859	ABHD13	NM_032859.3	chr13;chr13	108870740;108881547	108871007;108886591	5313	333	468	1.40541
NM_015407	ABHD14A	NM_015407.5	chr3;chr3;chr3;chr3;chr3	52009080;52011887;52012275;52014409;52014852	52009220;52012098;52012390;52014644;52015212	1066	210	175	0.833333
NM_001316331	ABHD14A-ACY1	NM_001316331.2	chr3;chr3;chr3;chr3;chr3;chr3;chr3;chr3;chr3;chr3;chr3;chr3;chr3;chr3;chr3;chr3;chr3	52009080;52011887;52012275;52018063;52019223;52019377;52019868;52020271;52020431;52020621;52021004;52021163;52021325;52021572;52022540;52022782;52022927	52009220;52012098;52012390;52018174;52019287;52019481;52019962;52020347;52020520;52020677;52021077;52021212;52021469;52021640;52022619;52022842;52023213	1836	775	143	0.184516
NM_001254753	ABHD14B	NM_001254753.1	chr3;chr3;chr3	52002526;52003959;52007981	52003621;52004200;52008646	2004	723	175	0.242047
NM_001146314	ABHD14B	NM_001146314.1	chr3;chr3;chr3;chr3	52002526;52003959;52005476;52007981	52003621;52004200;52005714;52008646	2243	740	186	0.251351
NM_032750	ABHD14B	NM_032750.2	chr3;chr3;chr3;chr3	52002526;52003959;52005476;52007981	52003621;52004200;52005908;52008646	2437	747	189	0.253012
NM_198147	ABHD15	NM_198147.3	chr17;chr17	27887565;27893104	27890104;27894055	3492	457	143	0.31291
NR_033489	ABHD16A	NR_033489.2	chr6;chr6;chr6;chr6;chr6;chr6;chr6;chr6;chr6;chr6;chr6;chr6;chr6;chr6;chr6;chr6;chr6;chr6;chr6_cox_hap2;chr6_cox_hap2;chr6_cox_hap2;chr6_cox_hap2;chr6_cox_hap2;chr6_cox_hap2;chr6_cox_hap2;chr6_cox_hap2;chr6_cox_hap2;chr6_cox_hap2;chr6_cox_hap2;chr6_cox_hap2;chr6_cox_hap2;chr6_cox_hap2;chr6_cox_hap2;chr6_cox_hap2;chr6_cox_hap2;chr6_cox_hap2;chr6_dbb_hap3;chr6_dbb_hap3;chr6_dbb_hap3;chr6_dbb_hap3;c…	31654732;31655275;31655419;31655601;31655818;31656026;31656500;31656792;31657358;31657855;31658316;31659356;31659581;31660804;31661136;31664725;31668719;31670927;3164351;3164894;3165038;3165220;3165437;3165645;3166119;3166411;3166977;3167474;3167935;3168975;3169200;3170423;3170755;3174343;3178339;3180545;2940304;2940847;2940991;2941173;2941390;2941598;2942072;2942364;2942930;2943427;2943888;29449…	31655072;31655321;31655517;31655677;31655880;31656082;31656563;31656896;31657481;31657904;31658379;31659457;31659695;31660926;31661209;31664810;31668805;31671101;3164691;3164940;3165136;3165296;3165499;3165701;3166182;3166515;3167100;3167523;3167998;3169076;3169314;3170545;3170828;3174428;3178425;3180719;2940644;2940893;2941089;2941249;2941452;2941654;2942135;2942468;2943053;2943476;2943951;29450…	12969	80	47	0.5875
NM_021160	ABHD16A	NM_021160.3	chr6;chr6;chr6;chr6;chr6;chr6;chr6;chr6;chr6;chr6;chr6;chr6;chr6;chr6;chr6;chr6;chr6;chr6;chr6;chr6;chr6_cox_hap2;chr6_cox_hap2;chr6_cox_hap2;chr6_cox_hap2;chr6_cox_hap2;chr6_cox_hap2;chr6_cox_hap2;chr6_cox_hap2;chr6_cox_hap2;chr6_cox_hap2;chr6_cox_hap2;chr6_cox_hap2;chr6_cox_hap2;chr6_cox_hap2;chr6_cox_hap2;chr6_cox_hap2;chr6_cox_hap2;chr6_cox_hap2;chr6_cox_hap2;chr6_cox_hap2;chr6_dbb_hap3;chr6_…	31654732;31655275;31655419;31655601;31655818;31656026;31656500;31656792;31657358;31657855;31658316;31659356;31659581;31660804;31661136;31664725;31668719;31669051;31669851;31670927;3164351;3164894;3165038;3165220;3165437;3165645;3166119;3166411;3166977;3167474;3167935;3168975;3169200;3170423;3170755;3174343;3178339;3178671;3179469;3180545;2940304;2940847;2940991;2941173;2941390;2941598;2942072;294…	31655072;31655321;31655517;31655677;31655880;31656082;31656563;31656896;31657481;31657904;31658379;31659457;31659695;31660926;31661209;31664810;31668805;31669117;31669907;31671101;3164691;3164940;3165136;3165296;3165499;3165701;3166182;3166515;3167100;3167523;3167998;3169076;3169314;3170545;3170828;3174428;3178425;3178737;3179525;3180719;2940644;2940893;2941089;2941249;2941452;2941654;2942135;294…	13837	80	48	0.6
NR_033488	ABHD16A	NR_033488.2	chr6;chr6;chr6;chr6;chr6;chr6;chr6;chr6;chr6;chr6;chr6;chr6;chr6;chr6;chr6;chr6;chr6;chr6;chr6;chr6;chr6_cox_hap2;chr6_cox_hap2;chr6_cox_hap2;chr6_cox_hap2;chr6_cox_hap2;chr6_cox_hap2;chr6_cox_hap2;chr6_cox_hap2;chr6_cox_hap2;chr6_cox_hap2;chr6_cox_hap2;chr6_cox_hap2;chr6_cox_hap2;chr6_cox_hap2;chr6_cox_hap2;chr6_cox_hap2;chr6_cox_hap2;chr6_cox_hap2;chr6_cox_hap2;chr6_cox_hap2;chr6_dbb_hap3;chr6_…	31654732;31655275;31655419;31655601;31655818;31656026;31656500;31656792;31657358;31657855;31658316;31659356;31659581;31660804;31661136;31664725;31668719;31669051;31669851;31670389;3164351;3164894;3165038;3165220;3165437;3165645;3166119;3166411;3166977;3167474;3167935;3168975;3169200;3170423;3170755;3174343;3178339;3178671;3179469;3180007;2940304;2940847;2940991;2941173;2941390;2941598;2942072;294…	31655072;31655321;31655517;31655677;31655880;31656082;31656563;31656896;31657481;31657904;31658379;31659457;31659695;31660926;31661209;31664810;31668805;31669117;31669907;31670735;3164691;3164940;3165136;3165296;3165499;3165701;3166182;3166515;3167100;3167523;3167998;3169076;3169314;3170545;3170828;3174428;3178425;3178737;3179525;3180353;2940644;2940893;2941089;2941249;2941452;2941654;2942135;294…	15041	80	48	0.6
NM_001177515	ABHD16A	NM_001177515.2	chr6;chr6;chr6;chr6;chr6;chr6;chr6;chr6;chr6;chr6;chr6;chr6;chr6;chr6;chr6;chr6;chr6;chr6;chr6_cox_hap2;chr6_cox_hap2;chr6_cox_hap2;chr6_cox_hap2;chr6_cox_hap2;chr6_cox_hap2;chr6_cox_hap2;chr6_cox_hap2;chr6_cox_hap2;chr6_cox_hap2;chr6_cox_hap2;chr6_cox_hap2;chr6_cox_hap2;chr6_cox_hap2;chr6_cox_hap2;chr6_cox_hap2;chr6_cox_hap2;chr6_cox_hap2;chr6_dbb_hap3;chr6_dbb_hap3;chr6_dbb_hap3;chr6_dbb_hap3;c…	31654732;31655275;31655419;31655601;31655818;31656026;31656500;31656792;31657358;31657855;31658316;31659356;31659581;31660804;31661136;31664725;31668719;31670389;3164351;3164894;3165038;3165220;3165437;3165645;3166119;3166411;3166977;3167474;3167935;3168975;3169200;3170423;3170755;3174343;3178339;3180007;2940304;2940847;2940991;2941173;2941390;2941598;2942072;2942364;2942930;2943427;2943888;29449…	31655072;31655321;31655517;31655677;31655880;31656082;31656563;31656896;31657481;31657904;31658379;31659457;31659695;31660926;31661209;31664810;31668805;31670735;3164691;3164940;3165136;3165296;3165499;3165701;3166182;3166515;3167100;3167523;3167998;3169076;3169314;3170545;3170828;3174428;3178425;3180353;2940644;2940893;2941089;2941249;2941452;2941654;2942135;2942468;2943053;2943476;2943951;29450…	14173	78	47	0.602564
NM_080622	ABHD16B	NM_080622.3	chr20	62492566	62494341	1776	137	102	0.744526
NM_001130111	ABHD17A	NM_001130111.2	chr19;chr19;chr19;chr19;chr19	1876809;1877507;1879920;1881234;1885351	1877424;1877686;1880114;1881803;1885495	1706	1995	1927	0.965915
NM_031213	ABHD17A	NM_031213.4	chr19;chr19;chr19;chr19;chr19;chr19	1876809;1877507;1879920;1880895;1881234;1885351	1877424;1877686;1880114;1881047;1881803;1885495	1859	2002	1999	0.998501
NM_016014	ABHD17B	NM_016014.3	chr9;chr9;chr9;chr9;chr9	74477368;74481715;74484999;74489530;74525550	74477523;74481922;74485178;74489999;74526161	1626	270	271	1.0037
NM_001025780	ABHD17B	NM_001025780.2	chr9;chr9;chr9;chr9	74480068;74484999;74489530;74525550	74481922;74485178;74489999;74526161	3117	564	723	1.28191
NM_021214	ABHD17C	NM_021214.2	chr15;chr15;chr15	80987651;81041854;81046492	80988360;81042033;81047962	2361	507	204	0.402367
NM_001366038	ABHD18	NM_001366038.2	chr4;chr4;chr4;chr4;chr4;chr4;chr4;chr4;chr4;chr4;chr4;chr4;chr4;chr4	128886561;128904094;128905494;128910876;128930075;128930262;128930704;128932838;128938518;128941235;128942292;128949630;128951665;128956917	128886761;128904202;128905578;128910976;128930153;128930346;128930776;128933449;128938656;128941324;128942393;128950008;128951827;128961082	6384	405	152	0.375309
NM_001366042	ABHD18	NM_001366042.2	chr4;chr4;chr4;chr4;chr4;chr4;chr4;chr4;chr4;chr4;chr4;chr4;chr4;chr4;chr4	128886561;128904094;128905494;128910876;128922871;128930075;128930262;128930704;128932838;128938518;128941235;128942292;128949630;128951665;128956917	128886761;128904202;128905578;128910976;128922919;128930153;128930346;128930776;128932855;128938656;128941324;128942393;128950008;128951827;128961082	5839	395	150	0.379747
NM_001366037	ABHD18	NM_001366037.2	chr4;chr4;chr4;chr4;chr4;chr4;chr4;chr4;chr4;chr4;chr4;chr4	128886561;128904094;128905494;128930075;128930262;128930704;128932838;128938518;128941235;128949630;128951665;128956917	128886761;128904202;128905578;128930153;128930346;128930776;128932855;128938656;128941324;128950008;128951827;128961082	5587	393	150	0.381679
NM_001319307	ABHD18	NM_001319307.2	chr4;chr4;chr4;chr4;chr4;chr4;chr4;chr4;chr4;chr4;chr4;chr4;chr4	128886561;128904094;128905494;128930075;128930262;128930704;128932838;128938518;128941235;128942292;128949630;128951665;128956917	128886761;128904202;128905578;128930153;128930346;128930776;128932855;128938656;128941324;128942393;128950008;128951827;128961082	5689	393	150	0.381679
NM_001366040	ABHD18	NM_001366040.2	chr4;chr4;chr4;chr4;chr4;chr4;chr4;chr4;chr4;chr4;chr4;chr4;chr4;chr4	128886561;128904094;128905494;128922871;128930075;128930262;128930704;128932838;128938518;128941235;128942292;128949630;128951665;128956917	128886761;128904202;128905578;128922915;128930153;128930346;128930776;128932855;128938656;128941324;128942393;128950008;128951827;128961082	5734	393	150	0.381679
NM_001366039	ABHD18	NM_001366039.2	chr4;chr4;chr4;chr4;chr4;chr4;chr4;chr4;chr4;chr4;chr4;chr4	128886561;128904094;128905494;128910876;128930075;128930262;128932828;128938518;128941235;128949630;128951665;128956917	128886761;128904202;128905578;128910976;128930153;128930346;128932855;128938656;128941324;128950008;128951827;128961082	5625	390	149	0.382051
NM_001358451	ABHD18	NM_001358451.2	chr4;chr4;chr4;chr4;chr4;chr4;chr4;chr4;chr4;chr4;chr4;chr4;chr4	128886561;128904094;128905494;128910876;128930075;128930262;128932828;128938518;128941235;128942292;128949630;128951665;128956917	128886761;128904202;128905578;128910976;128930153;128930346;128932855;128938656;128941324;128942393;128950008;128951827;128961082	5727	390	149	0.382051
NM_001358454	ABHD18	NM_001358454.2	chr4;chr4;chr4;chr4;chr4;chr4;chr4;chr4;chr4;chr4;chr4;chr4;chr4;chr4	128886561;128904094;128905494;128910876;128922871;128930075;128930262;128932828;128938518;128941235;128942292;128949630;128951665;128956917	128886761;128904202;128905578;128910976;128922915;128930153;128930346;128932855;128938656;128941324;128942393;128950008;128951827;128961082	5772	390	149	0.382051
NM_001366041	ABHD18	NM_001366041.2	chr4;chr4;chr4;chr4;chr4;chr4;chr4;chr4;chr4;chr4;chr4	128886561;128904094;128905494;128930075;128930262;128932828;128938518;128941235;128949630;128951665;128956917	128886761;128904202;128905578;128930153;128930346;128932855;128938656;128941324;128950008;128951827;128961082	5524	388	149	0.384021
NM_001319306	ABHD18	NM_001319306.2	chr4;chr4;chr4;chr4;chr4;chr4;chr4;chr4;chr4;chr4;chr4;chr4	128886561;128904094;128905494;128930075;128930262;128932828;128938518;128941235;128942292;128949630;128951665;128956917	128886761;128904202;128905578;128930153;128930346;128932855;128938656;128941324;128942393;128950008;128951827;128961082	5626	388	149	0.384021
NM_001319305	ABHD18	NM_001319305.2	chr4;chr4;chr4;chr4;chr4;chr4;chr4;chr4;chr4;chr4;chr4;chr4;chr4	128886561;128904094;128905494;128922871;128930075;128930262;128932828;128938518;128941235;128942292;128949630;128951665;128956917	128886761;128904202;128905578;128922915;128930153;128930346;128932855;128938656;128941324;128942393;128950008;128951827;128961082	5671	388	149	0.384021
NM_025097	ABHD18	NM_025097.2	chr4;chr4;chr4;chr4;chr4;chr4;chr4;chr4;chr4;chr4;chr4	128886561;128904094;128905494;128910876;128930075;128930262;128932828;128941235;128942292;128949630;128951665	128886761;128904202;128905578;128910976;128930153;128930346;128932855;128941324;128942393;128950008;128952931	2526	196	79	0.403061
NM_001366046	ABHD18	NM_001366046.1	chr4;chr4;chr4;chr4;chr4;chr4;chr4;chr4;chr4;chr4;chr4;chr4	128886561;128904094;128905494;128930075;128930262;128930704;128932838;128938518;128941235;128942292;128949630;128951665	128886761;128904202;128905578;128930153;128930346;128930776;128932855;128938656;128941324;128942393;128950008;128952931	2627	201	84	0.41791
NM_001039717	ABHD18	NM_001039717.2	chr4;chr4;chr4;chr4;chr4;chr4;chr4;chr4;chr4;chr4;chr4	128886561;128904094;128905494;128910876;128930075;128930262;128932828;128938518;128941235;128949630;128951665	128886761;128904202;128905578;128910976;128930153;128930346;128932855;128938656;128941324;128950008;128952931	2563	198	83	0.419192
NM_001366043	ABHD18	NM_001366043.1	chr4;chr4;chr4;chr4;chr4;chr4;chr4;chr4;chr4;chr4;chr4;chr4	128886561;128904094;128905494;128910876;128930075;128930262;128932828;128938518;128941235;128942292;128949630;128951665	128886761;128904202;128905578;128910976;128930153;128930346;128932855;128938656;128941324;128942393;128950008;128952931	2665	198	83	0.419192
NM_001366045	ABHD18	NM_001366045.1	chr4;chr4;chr4;chr4;chr4;chr4;chr4;chr4;chr4;chr4;chr4;chr4;chr4	128886561;128904094;128905494;128910876;128922871;128930075;128930262;128932828;128938518;128941235;128942292;128949630;128951665	128886761;128904202;128905578;128910976;128922919;128930153;128930346;128932855;128938656;128941324;128942393;128950008;128952931	2714	198	83	0.419192
NM_001366047	ABHD18	NM_001366047.1	chr4;chr4;chr4;chr4;chr4;chr4;chr4;chr4;chr4;chr4;chr4	128886561;128904094;128905494;128930075;128930262;128932828;128938518;128941235;128942292;128949630;128951665	128886761;128904202;128905578;128930153;128930346;128932855;128938656;128941324;128942393;128950008;128952931	2564	196	83	0.423469
NM_001366048	ABHD18	NM_001366048.1	chr4;chr4;chr4;chr4;chr4;chr4;chr4;chr4;chr4;chr4;chr4	128886561;128904094;128905494;128922871;128930075;128930262;128932828;128938518;128941235;128949630;128951665	128886761;128904202;128905578;128922915;128930153;128930346;128932855;128938656;128941324;128950008;128952931	2507	196	83	0.423469
NM_001366044	ABHD18	NM_001366044.1	chr4;chr4;chr4;chr4;chr4;chr4;chr4;chr4;chr4;chr4;chr4;chr4	128886561;128887109;128904094;128905494;128930075;128930262;128932828;128938518;128941235;128942292;128949630;128951665	128886761;128887211;128904202;128905578;128930153;128930346;128932855;128938656;128941324;128942393;128950008;128952931	2667	197	85	0.431472
NM_152924	ABHD2	NM_152924.5	chr15;chr15;chr15;chr15;chr15;chr15;chr15;chr15;chr15;chr15;chr15	89631687;89656956;89659553;89694908;89698598;89719043;89728655;89731424;89734311;89736466;89738458	89631794;89657055;89659752;89695083;89698765;89719226;89728747;89731534;89734380;89736550;89745586	8424	1237	494	0.399353
NM_007011	ABHD2	NM_007011.8	chr15;chr15;chr15;chr15;chr15;chr15;chr15;chr15;chr15;chr15;chr15;chr15;chr15;chr15;chr15	89631687;89633514;89645731;89647134;89647413;89656956;89659553;89694908;89698598;89719043;89728655;89731424;89734311;89736466;89738458	89631794;89633603;89645807;89647275;89647501;89657055;89659752;89695083;89698765;89719226;89728747;89731534;89734380;89736550;89745586	8822	1237	494	0.399353
NM_001308256	ABHD3	NM_001308256.2	chr18;chr18;chr18;chr18;chr18;chr18;chr18	19230862;19236822;19237065;19239131;19282277;19283545;19284465	19231724;19236987;19237113;19239304;19282459;19283708;19284735	1870	787	551	0.700127
NM_138340	ABHD3	NM_138340.5	chr18;chr18;chr18;chr18;chr18;chr18;chr18;chr18;chr18	19230862;19236822;19237065;19239131;19244079;19263881;19282277;19283545;19284465	19231724;19236987;19237113;19239304;19244191;19263926;19282459;19283708;19284735	2029	801	570	0.71161
NM_001308257	ABHD3	NM_001308257.1	chr18;chr18;chr18;chr18;chr18	19230858;19236822;19237065;19239131;19243639	19231724;19236987;19237113;19239304;19244175	1793	653	490	0.750383
NM_022060	ABHD4	NM_022060.2	chr14;chr14;chr14;chr14;chr14;chr14;chr14	23067147;23070572;23072295;23072830;23075328;23078630;23079765	23067238;23070660;23072667;23072984;23075439;23078816;23081265	2509	262	235	0.896947
NM_001355186	ABHD5	NM_001355186.2	chr3;chr3;chr3;chr3;chr3;chr3;chr3;chr3	43732430;43740768;43743707;43753201;43756439;43759163;43759935;43775542	43732531;43740853;43744079;43753355;43756550;43759349;43760053;43775863	1456	267	286	1.07116
NM_001365650	ABHD5	NM_001365650.1	chr3;chr3;chr3;chr3;chr3;chr3	43732362;43740768;43743707;43753201;43756439;43759935	43732531;43740853;43744079;43753355;43756550;43764217	5179	462	528	1.14286
NM_001365649	ABHD5	NM_001365649.1	chr3;chr3;chr3;chr3;chr3;chr3;chr3	43732590;43740768;43743707;43753201;43756439;43759163;43759935	43733001;43740853;43744079;43753355;43756550;43759349;43764217	5608	462	528	1.14286
NR_158560	ABHD5	NR_158560.1	chr3;chr3;chr3;chr3;chr3;chr3	43732362;43740768;43743707;43753201;43759163;43759935	43732531;43740853;43744079;43753355;43759349;43764217	5254	463	530	1.14471
NM_016006	ABHD5	NM_016006.6	chr3;chr3;chr3;chr3;chr3;chr3;chr3	43732430;43740768;43743707;43753201;43756439;43759163;43759935	43732531;43740853;43744079;43753355;43756550;43759349;43764217	5298	463	532	1.14903
NM_001320126	ABHD6	NM_001320126.2	chr3;chr3;chr3;chr3;chr3;chr3;chr3;chr3;chr3;chr3	58223519;58235605;58242289;58252916;58255048;58256659;58260385;58270812;58271080;58279316	58223643;58235669;58242432;58253072;58255161;58256791;58260542;58270866;58271180;58280461	2198	222	31	0.13964
NM_020676	ABHD6	NM_020676.6	chr3;chr3;chr3;chr3;chr3;chr3;chr3;chr3;chr3	58223229;58242289;58252916;58255048;58256659;58260385;58270812;58271080;58279316	58223643;58242432;58253072;58255161;58256791;58260542;58270866;58271180;58280463	2425	225	33	0.146667
NM_024527	ABHD8	NM_024527.5	chr19;chr19;chr19;chr19;chr19	17402940;17405097;17405484;17411665;17414051	17403640;17405313;17405654;17412433;17414234	2042	729	347	0.475995
NM_001012752	ABI1	NM_001012752.2	chr10;chr10;chr10;chr10;chr10;chr10;chr10;chr10;chr10;chr10	27035525;27040527;27044584;27047991;27054147;27057781;27059174;27065994;27112067;27149676	27037674;27040712;27044670;27048167;27054247;27057921;27059274;27066170;27112234;27150016	3629	1257	1238	0.984885
NR_145410	ABI1	NR_145410.1	chr10;chr10;chr10;chr10;chr10;chr10;chr10;chr10;chr10;chr10;chr10;chr10	27035525;27040527;27044584;27047991;27053439;27054147;27057781;27059174;27060004;27065994;27112067;27149676	27037674;27040712;27044670;27048164;27053568;27054247;27057921;27059274;27060018;27066170;27112234;27150016	3771	1259	1240	0.984909
NM_005470	ABI1	NM_005470.3	chr10;chr10;chr10;chr10;chr10;chr10;chr10;chr10;chr10;chr10;chr10;chr10	27035525;27040527;27044584;27047991;27052809;27054147;27057781;27059174;27060004;27065994;27112067;27149676	27037674;27040712;27044670;27048167;27052889;27054247;27057921;27059274;27060018;27066170;27112234;27150016	3725	1257	1240	0.986476
NM_001348029	ABI1	NM_001348029.1	chr10;chr10;chr10;chr10;chr10;chr10;chr10;chr10;chr10;chr10;chr10;chr10	27035525;27040527;27044584;27047991;27052809;27054147;27057781;27059174;27060004;27065994;27112067;27149676	27037674;27040712;27044670;27048164;27052889;27054247;27057921;27059274;27060018;27066170;27112234;27150016	3722	1257	1240	0.986476
NM_001012750	ABI1	NM_001012750.2	chr10;chr10;chr10;chr10;chr10;chr10;chr10;chr10;chr10;chr10;chr10	27035525;27040527;27044584;27047991;27054147;27057781;27059174;27060004;27065994;27112067;27149676	27037674;27040712;27044670;27048167;27054247;27057921;27059274;27060018;27066170;27112234;27150016	3644	1257	1240	0.986476
NM_001178119	ABI1	NM_001178119.1	chr10;chr10;chr10;chr10;chr10;chr10;chr10;chr10;chr10;chr10;chr10	27035525;27040527;27044584;27047991;27054147;27057781;27059174;27060004;27065994;27112067;27149676	27037674;27040712;27044670;27048164;27054247;27057921;27059274;27060018;27066170;27112234;27150016	3641	1257	1240	0.986476
NM_001348030	ABI1	NM_001348030.1	chr10;chr10;chr10;chr10;chr10;chr10;chr10;chr10;chr10	27035525;27040527;27047991;27054147;27057781;27059174;27065994;27112067;27149676	27037674;27040712;27048167;27054247;27057921;27059274;27066170;27112234;27150016	3542	1253	1238	0.988029
NM_001178121	ABI1	NM_001178121.1	chr10;chr10;chr10;chr10;chr10;chr10;chr10;chr10;chr10	27035525;27040527;27047991;27054147;27057781;27059174;27065994;27112067;27149676	27037674;27040712;27048164;27054247;27057921;27059274;27066170;27112234;27150016	3539	1253	1238	0.988029
NM_001178116	ABI1	NM_001178116.1	chr10;chr10;chr10;chr10;chr10;chr10;chr10;chr10;chr10;chr10;chr10;chr10	27035525;27040527;27047991;27052809;27054147;27057781;27059174;27060004;27065994;27112067;27128662;27149676	27037674;27040712;27048167;27052889;27054247;27057921;27059274;27060018;27066170;27112234;27128712;27150016	3689	1253	1240	0.989625
NM_001348032	ABI1	NM_001348032.1	chr10;chr10;chr10;chr10;chr10;chr10;chr10;chr10;chr10;chr10;chr10	27035525;27040527;27047991;27052809;27054147;27057781;27059174;27060004;27065994;27112067;27149676	27037674;27040712;27048167;27052889;27054247;27057921;27059274;27060018;27066170;27112234;27150016	3638	1253	1240	0.989625
NM_001348033	ABI1	NM_001348033.1	chr10;chr10;chr10;chr10;chr10;chr10;chr10;chr10;chr10;chr10;chr10	27035525;27040527;27047991;27052809;27054147;27057781;27059174;27060004;27065994;27112067;27149676	27037674;27040712;27048164;27052889;27054247;27057921;27059274;27060018;27066170;27112234;27150016	3635	1253	1240	0.989625
NM_001012751	ABI1	NM_001012751.2	chr10;chr10;chr10;chr10;chr10;chr10;chr10;chr10;chr10;chr10	27035525;27040527;27047991;27054147;27057781;27059174;27060004;27065994;27112067;27149676	27037674;27040712;27048167;27054247;27057921;27059274;27060018;27066170;27112234;27150016	3557	1253	1240	0.989625
NM_001178120	ABI1	NM_001178120.1	chr10;chr10;chr10;chr10;chr10;chr10;chr10;chr10;chr10;chr10	27035525;27040527;27047991;27054147;27057781;27059174;27060004;27065994;27112067;27149676	27037674;27040712;27048164;27054247;27057921;27059274;27060018;27066170;27112234;27150016	3554	1253	1240	0.989625
NM_001348034	ABI1	NM_001348034.1	chr10;chr10;chr10;chr10;chr10;chr10;chr10;chr10;chr10;chr10;chr10	27035525;27040527;27044584;27052809;27054147;27057781;27059174;27060004;27065994;27112067;27149676	27037674;27040712;27044670;27052889;27054247;27057921;27059274;27060018;27066170;27112234;27150016	3548	1241	1235	0.995165
NM_001178122	ABI1	NM_001178122.1	chr10;chr10;chr10;chr10;chr10;chr10;chr10;chr10;chr10;chr10	27035525;27040527;27044584;27054147;27057781;27059174;27060004;27065994;27112067;27149676	27037674;27040712;27044670;27054247;27057921;27059274;27060018;27066170;27112234;27150016	3467	1241	1235	0.995165
NM_001178124	ABI1	NM_001178124.1	chr10;chr10;chr10;chr10;chr10;chr10;chr10;chr10	27035525;27040527;27054147;27057781;27059174;27065994;27112067;27149676	27037674;27040712;27054247;27057921;27059274;27066170;27112234;27150016	3365	1224	1232	1.00654
NM_001348031	ABI1	NM_001348031.1	chr10;chr10;chr10;chr10;chr10;chr10;chr10;chr10;chr10;chr10	27035525;27040527;27052809;27054147;27057781;27059174;27060004;27065994;27112067;27149676	27037674;27040712;27052889;27054247;27057921;27059274;27060018;27066170;27112234;27150016	3461	1224	1234	1.00817
NM_001178123	ABI1	NM_001178123.1	chr10;chr10;chr10;chr10;chr10;chr10;chr10;chr10;chr10	27035525;27040527;27054147;27057781;27059174;27060004;27065994;27112067;27149676	27037674;27040712;27054247;27057921;27059274;27060018;27066170;27112234;27150016	3380	1224	1234	1.00817
NM_001178125	ABI1	NM_001178125.1	chr10;chr10;chr10;chr10;chr10;chr10;chr10	27035525;27040527;27054147;27057781;27059174;27112067;27149676	27037674;27040712;27054247;27057921;27059274;27112234;27150016	3188	1219	1229	1.0082
NM_001282932	ABI2	NM_001282932.1	chr2;chr2;chr2;chr2;chr2;chr2;chr2;chr2;chr2;chr2	204192962;204231604;204240655;204244931;204255769;204259423;204260379;204267299;204281631;204291900	204193354;204231767;204240855;204245107;204255866;204259569;204260503;204267457;204281804;204296896	6635	1725	813	0.471304
NM_001282927	ABI2	NM_001282927.1	chr2;chr2;chr2;chr2;chr2;chr2;chr2;chr2;chr2	204231607;204240780;204244931;204255769;204259423;204260379;204267299;204281631;204291900	204231767;204240855;204245107;204255866;204259569;204260503;204267457;204281804;204296896	6114	1711	807	0.471654
NM_005759	ABI2	NM_005759.6	chr2;chr2;chr2;chr2;chr2;chr2;chr2;chr2;chr2;chr2	204193117;204231600;204244931;204255769;204259423;204260379;204267299;204276008;204281631;204291900	204193354;204231767;204245107;204255866;204259569;204260503;204267457;204276094;204281804;204312451	21925	2129	1412	0.663222
NM_001282926	ABI2	NM_001282926.2	chr2;chr2;chr2;chr2;chr2;chr2;chr2;chr2;chr2;chr2	204193117;204231600;204244931;204255769;204259423;204260379;204261508;204267299;204281631;204291900	204193354;204231767;204245107;204255866;204259569;204260503;204261690;204267457;204281804;204312451	22021	2129	1413	0.663692
NM_001282925	ABI2	NM_001282925.2	chr2;chr2;chr2;chr2;chr2;chr2;chr2;chr2;chr2;chr2;chr2	204193117;204231600;204244931;204246912;204255769;204259423;204260379;204261508;204267299;204281631;204291900	204193354;204231767;204245107;204246929;204255866;204259569;204260503;204261690;204267457;204281804;204312451	22039	2129	1413	0.663692
NM_001135186	ABI3	NM_001135186.1	chr17;chr17;chr17;chr17;chr17;chr17;chr17;chr17	47287589;47293893;47295101;47296902;47297220;47297531;47299453;47299914	47288203;47294042;47295277;47296987;47297315;47297688;47299587;47300587	2091	3	2	0.666667
NM_016428	ABI3	NM_016428.3	chr17;chr17;chr17;chr17;chr17;chr17;chr17;chr17	47288069;47293893;47295101;47296902;47297220;47297531;47299453;47299914	47288203;47294060;47295277;47296987;47297315;47297688;47299587;47300587	1629	3	2	0.666667
NM_001365643	ABI3BP	NM_001365643.1	chr3;chr3;chr3;chr3;chr3;chr3;chr3;chr3;chr3;chr3;chr3;chr3;chr3;chr3;chr3;chr3;chr3;chr3;chr3;chr3;chr3;chr3;chr3;chr3;chr3;chr3;chr3;chr3;chr3;chr3;chr3;chr3;chr3;chr3;chr3;chr3;chr3;chr3;chr3	100534855;100536280;100537369;100539064;100539898;100541433;100542302;100543702;100551108;100551969;100553528;100554445;100555968;100557054;100557246;100558413;100558916;100559664;100560842;100565216;100566446;100567645;100568889;100569504;100570719;100581155;100581682;100582846;100583677;100585723;100593685;100594352;100595356;100604380;100604986;100617606;100621462;100645146;100712150	100535612;100536339;100537425;100539147;100539957;100541516;100542358;100543785;100551194;100552001;100553617;100554504;100556015;100557128;100557308;100558460;100559008;100559702;100560883;100565290;100566517;100567719;100568963;100569578;100570784;100581229;100581753;100582920;100583751;100585800;100593777;100594423;100595404;100604432;100605167;100617738;100621530;100645325;100712334	3751	7	7	1
NM_001349331	ABI3BP	NM_001349331.1	chr3;chr3;chr3;chr3;chr3;chr3;chr3;chr3;chr3;chr3;chr3;chr3;chr3;chr3;chr3;chr3;chr3;chr3;chr3;chr3;chr3;chr3;chr3;chr3;chr3;chr3;chr3;chr3;chr3;chr3;chr3;chr3;chr3;chr3;chr3;chr3;chr3;chr3;chr3;chr3;chr3;chr3;chr3	100468179;100470396;100471631;100472663;100473456;100484685;100489587;100493449;100494051;100497128;100498976;100508298;100513767;100515253;100523636;100527005;100551108;100551969;100553528;100554445;100555968;100558413;100558916;100559664;100560842;100565216;100566446;100567645;100568889;100569504;100570719;100581155;100583677;100585723;100593685;100594352;100595356;100604380;100604986;100617606…	100469454;100470518;100471792;100472692;100473535;100484793;100489796;100493517;100494179;100497220;100499053;100508360;100513847;100515312;100523710;100527079;100551194;100552001;100553617;100554504;100556015;100558460;100559008;100559702;100560883;100565290;100566517;100567719;100568963;100569578;100570784;100581229;100583751;100585800;100593777;100594423;100595404;100604432;100605167;100617738…	4935	22	24	1.09091
NM_001349332	ABI3BP	NM_001349332.1	chr3;chr3;chr3;chr3;chr3;chr3;chr3;chr3;chr3;chr3;chr3;chr3;chr3;chr3;chr3;chr3;chr3;chr3;chr3;chr3;chr3;chr3;chr3;chr3;chr3;chr3;chr3;chr3;chr3;chr3;chr3;chr3;chr3;chr3;chr3;chr3	100468179;100470396;100471631;100472663;100473456;100484685;100489587;100493449;100494051;100497128;100498976;100506572;100508298;100511535;100513767;100515253;100523636;100527005;100565216;100566446;100567645;100568889;100569504;100570719;100581155;100583677;100585723;100593685;100594352;100595356;100604380;100604986;100617606;100621462;100645146;100712150	100469454;100470518;100471792;100472692;100473535;100484793;100489796;100493517;100494179;100497220;100499053;100506646;100508360;100511612;100513847;100515312;100523710;100527079;100565290;100566517;100567719;100568963;100569578;100570784;100581229;100583751;100585800;100593777;100594423;100595404;100604432;100605167;100617738;100621530;100645325;100712334	4548	21	24	1.14286
NM_015429	ABI3BP	NM_015429.3	chr3;chr3;chr3;chr3;chr3;chr3;chr3;chr3;chr3;chr3;chr3;chr3;chr3;chr3;chr3;chr3;chr3;chr3;chr3;chr3;chr3;chr3;chr3;chr3;chr3;chr3;chr3;chr3;chr3;chr3;chr3;chr3;chr3;chr3;chr3	100468179;100470396;100471631;100472663;100473456;100484685;100489587;100493449;100494051;100497128;100498976;100508298;100511535;100513767;100515253;100523636;100527005;100565216;100566446;100567645;100568889;100569504;100570719;100581155;100583677;100585723;100593685;100594352;100595356;100604380;100604986;100617606;100621462;100645146;100712150	100469454;100470518;100471792;100472692;100473535;100484793;100489796;100493517;100494179;100497220;100499053;100508360;100511612;100513847;100515312;100523710;100527079;100565290;100566517;100567719;100568963;100569578;100570784;100581229;100583751;100585800;100593777;100594423;100595404;100604432;100605167;100617738;100621530;100645325;100712334	4473	21	24	1.14286
NM_001365642	ABI3BP	NM_001365642.1	chr3;chr3;chr3;chr3;chr3;chr3;chr3;chr3;chr3;chr3;chr3;chr3;chr3;chr3;chr3;chr3;chr3;chr3;chr3;chr3;chr3;chr3;chr3;chr3;chr3;chr3;chr3;chr3;chr3;chr3;chr3;chr3;chr3;chr3;chr3;chr3;chr3;chr3;chr3;chr3;chr3;chr3;chr3;chr3;chr3;chr3;chr3;chr3	100468179;100470396;100471631;100472663;100473456;100484685;100489587;100493449;100494051;100497128;100498976;100506572;100508298;100511535;100513767;100515253;100523636;100527005;100551108;100551969;100553528;100554445;100555968;100557054;100557246;100558413;100558916;100559664;100560842;100565216;100566446;100567645;100568889;100569504;100570719;100581155;100582846;100583677;100585723;100593685…	100469454;100470518;100471792;100472692;100473535;100484793;100489796;100493517;100494179;100497220;100499053;100506646;100508360;100511612;100513847;100515312;100523710;100527079;100551194;100552001;100553617;100554504;100556015;100557128;100557308;100558460;100559008;100559702;100560883;100565290;100566517;100567719;100568963;100569578;100570784;100581229;100582920;100583751;100585800;100593777…	5301	22	26	1.18182
NM_001349330	ABI3BP	NM_001349330.1	chr3;chr3;chr3;chr3;chr3;chr3;chr3;chr3;chr3;chr3;chr3;chr3;chr3;chr3;chr3;chr3;chr3;chr3;chr3;chr3;chr3;chr3;chr3;chr3;chr3;chr3;chr3;chr3;chr3;chr3;chr3;chr3;chr3;chr3;chr3;chr3;chr3;chr3;chr3;chr3;chr3;chr3;chr3;chr3;chr3;chr3;chr3;chr3;chr3;chr3;chr3;chr3;chr3;chr3;chr3;chr3;chr3;chr3;chr3;chr3;chr3;chr3	100468179;100470396;100471631;100472663;100473456;100484685;100489587;100493449;100494051;100497128;100498976;100506572;100508298;100511535;100513767;100514648;100515253;100523636;100527005;100529256;100530074;100530572;100531311;100532505;100534756;100535532;100536280;100537369;100539064;100539898;100541433;100542302;100543702;100547237;100548425;100549422;100551108;100551969;100553528;100554445…	100469454;100470518;100471792;100472692;100473535;100484793;100489796;100493517;100494179;100497220;100499053;100506646;100508360;100511612;100513847;100514695;100515312;100523710;100527079;100529321;100530121;100530643;100531367;100532579;100534815;100535612;100536339;100537425;100539147;100539957;100541516;100542358;100543785;100547296;100548508;100549478;100551194;100552001;100553617;100554504…	6204	25	46	1.84
NM_001349329	ABI3BP	NM_001349329.1	chr3;chr3;chr3;chr3;chr3;chr3;chr3;chr3;chr3;chr3;chr3;chr3;chr3;chr3;chr3;chr3;chr3;chr3;chr3;chr3;chr3;chr3;chr3;chr3;chr3;chr3;chr3;chr3;chr3;chr3;chr3;chr3;chr3;chr3;chr3;chr3;chr3;chr3;chr3;chr3;chr3;chr3;chr3;chr3;chr3;chr3;chr3;chr3;chr3;chr3;chr3;chr3;chr3;chr3;chr3;chr3;chr3;chr3;chr3;chr3;chr3;chr3;chr3;chr3;chr3	100468179;100470396;100471631;100472663;100473456;100484685;100489587;100493449;100494051;100497128;100498976;100506572;100508298;100511535;100513767;100514648;100515253;100523636;100527005;100529256;100530074;100530572;100531311;100532505;100534756;100535532;100536280;100537369;100539064;100539898;100541433;100542302;100543702;100544629;100547237;100548425;100549422;100551108;100551969;100553528…	100469454;100470518;100471792;100472692;100473535;100484793;100489796;100493517;100494179;100497220;100499053;100506646;100508360;100511612;100513847;100514695;100515312;100523710;100527079;100529321;100530121;100530643;100531367;100532579;100534815;100535612;100536339;100537425;100539147;100539957;100541516;100542358;100543785;100544688;100547296;100548508;100549478;100551194;100552001;100553617…	6414	25	46	1.84
NM_017832	ABITRAM	NM_017832.4	chr9;chr9;chr9;chr9;chr9;chr9	111696680;111697918;111698588;111701476;111701665;111701829	111696845;111697969;111698717;111701552;111701734;111703234	1901	562	916	1.62989
NM_005157	ABL1	NM_005157.6	chr9;chr9;chr9;chr9;chr9;chr9;chr9;chr9;chr9;chr9;chr9	133710641;133729451;133730188;133738150;133747516;133748247;133750255;133753802;133755455;133755887;133759356	133710912;133729624;133730483;133738422;133747600;133748424;133750439;133753954;133755544;133756051;133763062	5578	1476	1496	1.01355
NM_007313	ABL1	NM_007313.2	chr9;chr9;chr9;chr9;chr9;chr9;chr9;chr9;chr9;chr9;chr9	133589268;133729451;133730188;133738150;133747516;133748247;133750255;133753802;133755455;133755887;133759356	133589842;133729624;133730483;133738422;133747600;133748424;133750439;133753954;133755544;133756051;133763062	5881	1514	1561	1.03104
NM_001136001	ABL2	NM_001136001.1	chr1;chr1;chr1;chr1;chr1;chr1;chr1;chr1;chr1;chr1	179079716;179081444;179084013;179086467;179087722;179089325;179090730;179095512;179100446;179198376	179079980;179081533;179084165;179086651;179087899;179089409;179091002;179095807;179100616;179198819	2140	111	121	1.09009
NM_007314	ABL2	NM_007314.4	chr1;chr1;chr1;chr1;chr1;chr1;chr1;chr1;chr1;chr1;chr1;chr1	179068465;179079417;179081444;179084013;179086467;179087722;179089325;179090730;179095512;179100446;179102447;179198376	179078576;179079590;179081533;179084165;179086651;179087899;179089409;179091002;179095807;179100616;179102509;179198812	12217	1153	1784	1.54727
NM_001168236	ABL2	NM_001168236.2	chr1;chr1;chr1;chr1;chr1;chr1;chr1;chr1;chr1;chr1;chr1	179068465;179079417;179081444;179084013;179086467;179087722;179089325;179090730;179095512;179100446;179198376	179078576;179079590;179081533;179084165;179086651;179087899;179089409;179091002;179095807;179100616;179198812	12154	1153	1784	1.54727
NM_001168237	ABL2	NM_001168237.2	chr1;chr1;chr1;chr1;chr1;chr1;chr1;chr1;chr1;chr1;chr1;chr1;chr1	179068465;179078343;179079417;179081444;179084013;179086467;179087722;179089325;179090730;179095512;179100446;179102447;179198376	179078033;179078576;179079590;179081533;179084165;179086651;179087899;179089409;179091002;179095807;179100616;179102509;179198812	11908	1152	1784	1.54861
NM_001168238	ABL2	NM_001168238.2	chr1;chr1;chr1;chr1;chr1;chr1;chr1;chr1;chr1;chr1;chr1;chr1	179068465;179078343;179079417;179081444;179084013;179086467;179087722;179089325;179090730;179095512;179100446;179198376	179078033;179078576;179079590;179081533;179084165;179086651;179087899;179089409;179091002;179095807;179100616;179198812	11845	1152	1784	1.54861
NM_005158	ABL2	NM_005158.5	chr1;chr1;chr1;chr1;chr1;chr1;chr1;chr1;chr1;chr1;chr1;chr1	179068465;179079417;179081444;179084013;179086467;179087722;179089325;179090730;179095512;179100446;179102447;179112068	179078576;179079590;179081533;179084165;179086651;179087899;179089409;179091002;179095807;179100616;179102509;179112211	11924	1141	1770	1.55127
NM_001136000	ABL2	NM_001136000.3	chr1;chr1;chr1;chr1;chr1;chr1;chr1;chr1;chr1;chr1;chr1;chr1;chr1	179068465;179078343;179079417;179081444;179084013;179086467;179087722;179089325;179090730;179095512;179100446;179102447;179112068	179078033;179078576;179079590;179081533;179084165;179086651;179087899;179089409;179091002;179095807;179100616;179102509;179112211	11615	1140	1770	1.55263
NM_001168239	ABL2	NM_001168239.2	chr1;chr1;chr1;chr1;chr1;chr1;chr1;chr1;chr1;chr1;chr1;chr1	179068465;179078343;179079417;179081444;179084013;179086467;179087722;179089325;179090730;179095512;179100446;179112068	179078033;179078576;179079590;179081533;179084165;179086651;179087899;179089409;179091002;179095807;179100616;179112211	11552	1139	1770	1.55399
NM_001352440	ABLIM1	NM_001352440.1	chr10;chr10;chr10;chr10;chr10;chr10;chr10;chr10;chr10;chr10;chr10;chr10;chr10;chr10;chr10;chr10;chr10;chr10;chr10;chr10;chr10;chr10	116190869;116197603;116198935;116199841;116200776;116201481;116203788;116205071;116211383;116213138;116225457;116227940;116232736;116233638;116247717;116251550;116304764;116307409;116331056;116335175;116361586;116391661	116196132;116197683;116199009;116199848;116200836;116201545;116203893;116205162;116211430;116213242;116225586;116227975;116232891;116233715;116247775;116251637;116304857;116307535;116331165;116335358;116361720;116392156	7598	1746	576	0.329897
NM_001352441	ABLIM1	NM_001352441.1	chr10;chr10;chr10;chr10;chr10;chr10;chr10;chr10;chr10;chr10;chr10;chr10;chr10;chr10;chr10;chr10;chr10;chr10;chr10;chr10;chr10	116190869;116197603;116198935;116199841;116200776;116201481;116203788;116205071;116211383;116225457;116227940;116232736;116233638;116247717;116251550;116304764;116307409;116331056;116335175;116361586;116391661	116196132;116197683;116199009;116199848;116200836;116201545;116203893;116205162;116211430;116225586;116227975;116232891;116233715;116247775;116251637;116304857;116307535;116331165;116335358;116361720;116392156	7493	1746	576	0.329897
NM_001322886	ABLIM1	NM_001322886.3	chr10;chr10;chr10;chr10;chr10;chr10;chr10;chr10;chr10;chr10;chr10;chr10;chr10;chr10;chr10;chr10;chr10;chr10;chr10;chr10;chr10;chr10	116190871;116197603;116198935;116199841;116200776;116201481;116203788;116205071;116211383;116213138;116225457;116227940;116232736;116233638;116247717;116251550;116304764;116307409;116331056;116335175;116361586;116527820	116196132;116197683;116199009;116199848;116200836;116201545;116203893;116205162;116211430;116213242;116225586;116227975;116232891;116233715;116247775;116251637;116304857;116307535;116331165;116335358;116361720;116528063	7344	1744	576	0.330275
NM_001322887	ABLIM1	NM_001322887.2	chr10;chr10;chr10;chr10;chr10;chr10;chr10;chr10;chr10;chr10;chr10;chr10;chr10;chr10;chr10;chr10;chr10;chr10;chr10;chr10;chr10	116190871;116197603;116198935;116199841;116200776;116201481;116203788;116205071;116211383;116225457;116227940;116232736;116233638;116247717;116251550;116304764;116307409;116331056;116335175;116361586;116444049	116196132;116197683;116199009;116199848;116200836;116201545;116203893;116205162;116211430;116225586;116227975;116232891;116233715;116247775;116251637;116304857;116307535;116331165;116335358;116361720;116444202	7149	1746	577	0.33047
NM_002313	ABLIM1	NM_002313.7	chr10;chr10;chr10;chr10;chr10;chr10;chr10;chr10;chr10;chr10;chr10;chr10;chr10;chr10;chr10;chr10;chr10;chr10;chr10;chr10;chr10;chr10;chr10	116190871;116197603;116198935;116199841;116200776;116201481;116203788;116205071;116207639;116211383;116213138;116225457;116227940;116232736;116233638;116247717;116251550;116304764;116307409;116331056;116335175;116361586;116417716	116196132;116197683;116199009;116199848;116200836;116201545;116203893;116205162;116207779;116211430;116213242;116225586;116227975;116232891;116233715;116247775;116251637;116304857;116307535;116331165;116335358;116361720;116418034	7560	1744	578	0.331422
NM_001322884	ABLIM1	NM_001322884.3	chr10;chr10;chr10;chr10;chr10;chr10;chr10;chr10;chr10;chr10;chr10;chr10;chr10;chr10;chr10;chr10;chr10;chr10;chr10;chr10;chr10;chr10	116190871;116197603;116198935;116199841;116200776;116201481;116203788;116205071;116207639;116211383;116225457;116227940;116232736;116233638;116247717;116251550;116304764;116307409;116331056;116335175;116361586;116527820	116196132;116197683;116199009;116199848;116200836;116201545;116203893;116205162;116207785;116211430;116225586;116227975;116232891;116233715;116247775;116251637;116304857;116307535;116331165;116335358;116361720;116528063	7386	1744	578	0.331422
NM_001322885	ABLIM1	NM_001322885.3	chr10;chr10;chr10;chr10;chr10;chr10;chr10;chr10;chr10;chr10;chr10;chr10;chr10;chr10;chr10;chr10;chr10;chr10;chr10;chr10;chr10;chr10	116190871;116197603;116198935;116199841;116200776;116201481;116203788;116205071;116207639;116211383;116225457;116227940;116232736;116233638;116247717;116251550;116304764;116307409;116331056;116335175;116361586;116527820	116196132;116197683;116199009;116199848;116200836;116201545;116203893;116205162;116207779;116211430;116225586;116227975;116232891;116233715;116247775;116251637;116304857;116307535;116331165;116335358;116361720;116528063	7380	1744	578	0.331422
NM_001352442	ABLIM1	NM_001352442.2	chr10;chr10;chr10;chr10;chr10;chr10;chr10;chr10;chr10;chr10;chr10;chr10;chr10;chr10;chr10;chr10;chr10;chr10;chr10;chr10;chr10;chr10	116190871;116197603;116198935;116199841;116200776;116201481;116203788;116205071;116207639;116211383;116225457;116227940;116232736;116233638;116247717;116251550;116304764;116307409;116331056;116335175;116361586;116373416	116196132;116197683;116199009;116199848;116200836;116201545;116203893;116205162;116207779;116211430;116225586;116227975;116232891;116233715;116247775;116251637;116304857;116307535;116331165;116335358;116361720;116373495	7216	1744	578	0.331422
NM_001322882	ABLIM1	NM_001322882.2	chr10;chr10;chr10;chr10;chr10;chr10;chr10;chr10;chr10;chr10;chr10;chr10;chr10;chr10;chr10;chr10;chr10;chr10;chr10;chr10;chr10;chr10;chr10;chr10	116190869;116197603;116198935;116199841;116200776;116201481;116203788;116205071;116207639;116211383;116213138;116225457;116227940;116232736;116233638;116245056;116247717;116251550;116304764;116307409;116331056;116335175;116361586;116444049	116196132;116197683;116199009;116199848;116200836;116201545;116203893;116205162;116207785;116211430;116213242;116225586;116227975;116232891;116233715;116245139;116247775;116251637;116304857;116307535;116331165;116335358;116361720;116444762	8047	1746	579	0.331615
NM_001003407	ABLIM1	NM_001003407.2	chr10;chr10;chr10;chr10;chr10;chr10;chr10;chr10;chr10;chr10;chr10;chr10;chr10;chr10;chr10;chr10;chr10;chr10;chr10;chr10;chr10;chr10;chr10	116190871;116197603;116198935;116199841;116200776;116201481;116203788;116205071;116207639;116211383;116213138;116225457;116227940;116232736;116233638;116247717;116251550;116304764;116307409;116331056;116335175;116361586;116444049	116196132;116197683;116199009;116199848;116200836;116201545;116203893;116205162;116207779;116211430;116213242;116225586;116227975;116232891;116233715;116247775;116251637;116304857;116307535;116331165;116335358;116361720;116444202	7395	1746	579	0.331615
NM_001322883	ABLIM1	NM_001322883.2	chr10;chr10;chr10;chr10;chr10;chr10;chr10;chr10;chr10;chr10;chr10;chr10;chr10;chr10;chr10;chr10;chr10;chr10;chr10;chr10;chr10;chr10	116190871;116197603;116198935;116199841;116200776;116201481;116203788;116205071;116207639;116211383;116225457;116227940;116232736;116233638;116247717;116251550;116304764;116307409;116331056;116335175;116361586;116444049	116196132;116197683;116199009;116199848;116200836;116201545;116203893;116205162;116207779;116211430;116225586;116227975;116232891;116233715;116247775;116251637;116304857;116307535;116331165;116335358;116361720;116444202	7290	1746	579	0.331615
NM_001322889	ABLIM1	NM_001322889.2	chr10;chr10;chr10;chr10;chr10;chr10;chr10;chr10;chr10;chr10;chr10;chr10;chr10;chr10;chr10;chr10;chr10;chr10	116190871;116197603;116198935;116199841;116200776;116201481;116203788;116205071;116211383;116213138;116225457;116227940;116232736;116233638;116245056;116247717;116251550;116286398	116196132;116197683;116199009;116199848;116200836;116201545;116203893;116205162;116211430;116213242;116225586;116227975;116232891;116233715;116245139;116247775;116251637;116286672	6809	1728	579	0.335069
NM_001322894	ABLIM1	NM_001322894.2	chr10;chr10;chr10;chr10;chr10;chr10;chr10;chr10;chr10;chr10;chr10;chr10;chr10;chr10;chr10;chr10;chr10	116190871;116197603;116198935;116199841;116200776;116201481;116203788;116205071;116211383;116213138;116225457;116227940;116232736;116233638;116247717;116251550;116286398	116196132;116197683;116199009;116199848;116200836;116201545;116203893;116205162;116211430;116213242;116225586;116227975;116232891;116233715;116247775;116251637;116286672	6725	1728	579	0.335069
NM_001322899	ABLIM1	NM_001322899.2	chr10;chr10;chr10;chr10;chr10;chr10;chr10;chr10;chr10;chr10;chr10;chr10;chr10;chr10;chr10;chr10	116190871;116197603;116198935;116199841;116200776;116201481;116203788;116205071;116211383;116225457;116227940;116232736;116233638;116247717;116251550;116286398	116196132;116197683;116199009;116199848;116200836;116201545;116203893;116205162;116211430;116225586;116227975;116232891;116233715;116247775;116251637;116286672	6620	1728	579	0.335069
NM_001322888	ABLIM1	NM_001322888.2	chr10;chr10;chr10;chr10;chr10;chr10;chr10;chr10;chr10;chr10;chr10;chr10;chr10;chr10;chr10;chr10;chr10;chr10	116190871;116197603;116198935;116199841;116200776;116201481;116203788;116205071;116211383;116213138;116222804;116225457;116227940;116232736;116233638;116247717;116251550;116286419	116196132;116197683;116199009;116199848;116200836;116201545;116203893;116205162;116211430;116213242;116222923;116225586;116227975;116232891;116233715;116247775;116251637;116286672	6824	1728	579	0.335069
NM_001322895	ABLIM1	NM_001322895.2	chr10;chr10;chr10;chr10;chr10;chr10;chr10;chr10;chr10;chr10;chr10;chr10;chr10;chr10;chr10;chr10;chr10	116190871;116197603;116198935;116199841;116200776;116201481;116203788;116205071;116211383;116213138;116225457;116227940;116232736;116233638;116247717;116251550;116286419	116196132;116197683;116199009;116199848;116200836;116201545;116203893;116205162;116211430;116213242;116225586;116227975;116232891;116233715;116247775;116251637;116286672	6704	1728	579	0.335069
NM_001322898	ABLIM1	NM_001322898.2	chr10;chr10;chr10;chr10;chr10;chr10;chr10;chr10;chr10;chr10;chr10;chr10;chr10;chr10;chr10;chr10	116190871;116197603;116198935;116199841;116200776;116201481;116203788;116205071;116211383;116225457;116227940;116232736;116233638;116247717;116251550;116286419	116196132;116197683;116199009;116199848;116200836;116201545;116203893;116205162;116211430;116225586;116227975;116232891;116233715;116247775;116251637;116286672	6599	1728	579	0.335069
NM_001322897	ABLIM1	NM_001322897.2	chr10;chr10;chr10;chr10;chr10;chr10;chr10;chr10;chr10;chr10;chr10;chr10;chr10;chr10;chr10;chr10	116190871;116197603;116198935;116199841;116200776;116201481;116203788;116205071;116211383;116213138;116225457;116227940;116232736;116247717;116251550;116286419	116196132;116197683;116199009;116199848;116200836;116201545;116203893;116205162;116211430;116213242;116225586;116227975;116232891;116247775;116251637;116286672	6626	1728	579	0.335069
NM_001322900	ABLIM1	NM_001322900.2	chr10;chr10;chr10;chr10;chr10;chr10;chr10;chr10;chr10;chr10;chr10;chr10;chr10;chr10;chr10	116190871;116197603;116198935;116199841;116200776;116201481;116203788;116205071;116211383;116225457;116227940;116232736;116247717;116251550;116286419	116196132;116197683;116199009;116199848;116200836;116201545;116203893;116205162;116211430;116225586;116227975;116232891;116247775;116251637;116286672	6521	1728	579	0.335069
NM_001322891	ABLIM1	NM_001322891.2	chr10;chr10;chr10;chr10;chr10;chr10;chr10;chr10;chr10;chr10;chr10;chr10;chr10;chr10;chr10;chr10;chr10	116190871;116197603;116198935;116199841;116200776;116201481;116203788;116205071;116207639;116211383;116225457;116227940;116232736;116233638;116247717;116251550;116286398	116196132;116197683;116199009;116199848;116200836;116201545;116203893;116205162;116207785;116211430;116225586;116227975;116232891;116233715;116247775;116251637;116286672	6767	1728	581	0.336227
NM_001322893	ABLIM1	NM_001322893.2	chr10;chr10;chr10;chr10;chr10;chr10;chr10;chr10;chr10;chr10;chr10;chr10;chr10;chr10;chr10;chr10;chr10	116190871;116197603;116198935;116199841;116200776;116201481;116203788;116205071;116207639;116211383;116225457;116227940;116232736;116233638;116247717;116251550;116286398	116196132;116197683;116199009;116199848;116200836;116201545;116203893;116205162;116207779;116211430;116225586;116227975;116232891;116233715;116247775;116251637;116286672	6761	1728	581	0.336227
NM_006720	ABLIM1	NM_006720.4	chr10;chr10;chr10;chr10;chr10;chr10;chr10;chr10;chr10;chr10;chr10;chr10;chr10;chr10;chr10;chr10;chr10;chr10	116190871;116197603;116198935;116199841;116200776;116201481;116203788;116205071;116207639;116211383;116225457;116227940;116232736;116233638;116245056;116247717;116251550;116286419	116196132;116197683;116199009;116199848;116200836;116201545;116203893;116205162;116207779;116211430;116225586;116227975;116232891;116233715;116245139;116247775;116251637;116286672	6824	1728	581	0.336227
NM_001352443	ABLIM1	NM_001352443.2	chr10;chr10;chr10;chr10;chr10;chr10;chr10;chr10;chr10;chr10;chr10;chr10;chr10;chr10;chr10;chr10;chr10;chr10	116190871;116197603;116198935;116199841;116200776;116201481;116203788;116205071;116207639;116211383;116213138;116225457;116227940;116232736;116233638;116247717;116251550;116286419	116196132;116197683;116199009;116199848;116200836;116201545;116203893;116205162;116207785;116211430;116213242;116225586;116227975;116232891;116233715;116247775;116251637;116286672	6851	1728	581	0.336227
NM_001322890	ABLIM1	NM_001322890.2	chr10;chr10;chr10;chr10;chr10;chr10;chr10;chr10;chr10;chr10;chr10;chr10;chr10;chr10;chr10;chr10;chr10	116190871;116197603;116198935;116199841;116200776;116201481;116203788;116205071;116207639;116211383;116225457;116227940;116232736;116233638;116247717;116251550;116286419	116196132;116197683;116199009;116199848;116200836;116201545;116203893;116205162;116207785;116211430;116225586;116227975;116232891;116233715;116247775;116251637;116286672	6746	1728	581	0.336227
NM_001322892	ABLIM1	NM_001322892.2	chr10;chr10;chr10;chr10;chr10;chr10;chr10;chr10;chr10;chr10;chr10;chr10;chr10;chr10;chr10;chr10;chr10	116190871;116197603;116198935;116199841;116200776;116201481;116203788;116205071;116207639;116211383;116225457;116227940;116232736;116233638;116247717;116251550;116286419	116196132;116197683;116199009;116199848;116200836;116201545;116203893;116205162;116207779;116211430;116225586;116227975;116232891;116233715;116247775;116251637;116286672	6740	1728	581	0.336227
NM_001322896	ABLIM1	NM_001322896.2	chr10;chr10;chr10;chr10;chr10;chr10;chr10;chr10;chr10;chr10;chr10;chr10;chr10;chr10;chr10;chr10	116190871;116197603;116198935;116199841;116200776;116201481;116203788;116205071;116207639;116211383;116225457;116227940;116232736;116247717;116251550;116286419	116196132;116197683;116199009;116199848;116200836;116201545;116203893;116205162;116207779;116211430;116225586;116227975;116232891;116247775;116251637;116286672	6662	1728	581	0.336227
NM_001286688	ABLIM2	NM_001286688.2	chr4;chr4;chr4;chr4;chr4;chr4;chr4;chr4;chr4;chr4;chr4;chr4;chr4;chr4;chr4	7967054;7984991;7985274;7986566;7994593;8009786;8010777;8021345;8031383;8034375;8037876;8046891;8055915;8062694;8073496	7968830;7985071;7985281;7986620;7994654;8009927;8010829;8021398;8031503;8034407;8038022;8046968;8055973;8062781;8073715	2978	8	0	0
NM_001130087	ABLIM2	NM_001130087.2	chr4;chr4;chr4;chr4;chr4;chr4;chr4;chr4;chr4;chr4;chr4;chr4;chr4;chr4;chr4;chr4;chr4	7967054;7984991;7985274;8009786;8010777;8031383;8034375;8037876;8046891;8055915;8062694;8079355;8082403;8089896;8098826;8108221;8160407	7968830;7985071;7985281;8009924;8010829;8031503;8034407;8038022;8046968;8055973;8062781;8079448;8082529;8090011;8099009;8108364;8160540	3383	19	1	0.0526316
NM_001130083	ABLIM2	NM_001130083.2	chr4;chr4;chr4;chr4;chr4;chr4;chr4;chr4;chr4;chr4;chr4;chr4;chr4;chr4;chr4;chr4;chr4;chr4;chr4;chr4;chr4	7967054;7984991;7985274;7986566;7994593;8009786;8010777;8021345;8021929;8029486;8031383;8037876;8046891;8055915;8062694;8079355;8082403;8089896;8098826;8108221;8160407	7968830;7985071;7985281;7986620;7994654;8009927;8010829;8021398;8022030;8029584;8031503;8038022;8046968;8055973;8062781;8079448;8082529;8090011;8099009;8108364;8160540	3725	19	1	0.0526316
NM_001130084	ABLIM2	NM_001130084.2	chr4;chr4;chr4;chr4;chr4;chr4;chr4;chr4;chr4;chr4;chr4;chr4;chr4;chr4;chr4;chr4;chr4;chr4;chr4;chr4	7967054;7984991;7985274;7986566;7994593;8009786;8010777;8021345;8021929;8031383;8037876;8046891;8055915;8062694;8079355;8082403;8089896;8098826;8108221;8160407	7968830;7985071;7985281;7986620;7994654;8009924;8010829;8021398;8022030;8031503;8038022;8046968;8055973;8062781;8079448;8082529;8090011;8099009;8108364;8160540	3623	19	1	0.0526316
NM_001130085	ABLIM2	NM_001130085.2	chr4;chr4;chr4;chr4;chr4;chr4;chr4;chr4;chr4;chr4;chr4;chr4;chr4;chr4;chr4;chr4;chr4;chr4	7967054;7984991;7985274;8009786;8010777;8021345;8021929;8031383;8037876;8046891;8055915;8062694;8079355;8082403;8089896;8098826;8108221;8160407	7968830;7985071;7985281;8009924;8010829;8021398;8022030;8031503;8038022;8046968;8055973;8062781;8079448;8082529;8090011;8099009;8108364;8160540	3506	19	1	0.0526316
NM_032432	ABLIM2	NM_032432.5	chr4;chr4;chr4;chr4;chr4;chr4;chr4;chr4;chr4;chr4;chr4;chr4;chr4;chr4;chr4;chr4	7967054;7984991;7985274;8009786;8010777;8031383;8037876;8046891;8055915;8062694;8079355;8082403;8089896;8098826;8108221;8160407	7968830;7985071;7985281;8009927;8010829;8031503;8038022;8046968;8055973;8062781;8079448;8082529;8090011;8099009;8108364;8160540	3353	19	1	0.0526316
NM_001130086	ABLIM2	NM_001130086.2	chr4;chr4;chr4;chr4;chr4;chr4;chr4;chr4;chr4;chr4;chr4;chr4;chr4;chr4;chr4;chr4;chr4;chr4	7967054;7984991;7985274;7986566;7994593;8009786;8010777;8031383;8037876;8046891;8055915;8062694;8079355;8082403;8089896;8098826;8108221;8160407	7968830;7985071;7985281;7986620;7994654;8009924;8010829;8031503;8038022;8046968;8055973;8062781;8079448;8082529;8090011;8099009;8108364;8160540	3467	19	1	0.0526316
NM_001130088	ABLIM2	NM_001130088.2	chr4;chr4;chr4;chr4;chr4;chr4;chr4;chr4;chr4;chr4;chr4;chr4;chr4;chr4	8008756;8010777;8031383;8034375;8037876;8046891;8055915;8062694;8079355;8082403;8089896;8098826;8108221;8160407	8009927;8010829;8031503;8034407;8038022;8046968;8055973;8062781;8079448;8082529;8090011;8099009;8108364;8160540	2550	26	3	0.115385
NM_001370418	ABLIM3	NM_001370418.1	chr5;chr5;chr5;chr5;chr5;chr5;chr5;chr5;chr5;chr5;chr5;chr5;chr5;chr5;chr5;chr5;chr5;chr5;chr5	148521294;148563015;148577782;148579879;148586571;148590289;148596522;148610212;148612792;148619322;148624444;148626045;148627345;148629378;148630010;148630922;148631764;148632320;148637854	148521671;148563152;148577965;148579991;148586697;148590382;148596609;148610270;148612863;148619451;148624578;148626109;148627492;148629407;148630068;148630982;148631771;148632400;148640002	4119	32	19	0.59375
NM_001345861	ABLIM3	NM_001345861.2	chr5;chr5;chr5;chr5;chr5;chr5;chr5;chr5;chr5;chr5;chr5;chr5;chr5;chr5;chr5;chr5;chr5;chr5;chr5;chr5	148521294;148563015;148577782;148579879;148586571;148590289;148596522;148610212;148612792;148619322;148622054;148624444;148626045;148627345;148629378;148630010;148630922;148631764;148632320;148637854	148521671;148563152;148577965;148579991;148586697;148590382;148596609;148610270;148612863;148619451;148622101;148624578;148626109;148627492;148629407;148630068;148630982;148631771;148632400;148640002	4167	32	19	0.59375
NM_001370417	ABLIM3	NM_001370417.1	chr5;chr5;chr5;chr5;chr5;chr5;chr5;chr5;chr5;chr5;chr5;chr5;chr5;chr5;chr5;chr5;chr5;chr5;chr5;chr5;chr5;chr5	148521294;148563015;148577782;148579879;148586571;148590289;148596522;148610212;148612792;148617011;148618811;148619322;148622054;148624444;148626045;148627345;148629378;148630010;148630922;148631764;148632320;148637854	148521671;148563152;148577965;148579991;148586697;148590382;148596609;148610270;148612863;148617166;148618840;148619451;148622101;148624578;148626109;148627492;148629407;148630068;148630982;148631771;148632400;148640002	4353	32	19	0.59375
NM_001301015	ABLIM3	NM_001301015.3	chr5;chr5;chr5;chr5;chr5;chr5;chr5;chr5;chr5;chr5;chr5;chr5;chr5;chr5;chr5;chr5;chr5;chr5;chr5;chr5;chr5;chr5;chr5	148521294;148563015;148577782;148579879;148586571;148590289;148596522;148610212;148612792;148617011;148618811;148619322;148620239;148622054;148624444;148626045;148627345;148629378;148630010;148630922;148631764;148632320;148637854	148521671;148563152;148577965;148579991;148586697;148590382;148596609;148610270;148612863;148617166;148618840;148619451;148620337;148622101;148624578;148626109;148627492;148629407;148630068;148630982;148631771;148632400;148640002	4452	32	19	0.59375
NM_001345860	ABLIM3	NM_001345860.1	chr5;chr5;chr5;chr5;chr5;chr5;chr5;chr5;chr5;chr5;chr5;chr5;chr5;chr5;chr5;chr5;chr5;chr5;chr5;chr5	148521010;148521572;148563015;148577782;148579879;148586571;148590289;148596522;148610212;148612792;148619322;148624444;148626045;148627345;148629378;148630010;148630922;148631764;148632320;148637854	148521217;148521671;148563152;148577965;148579991;148586697;148590382;148596609;148610270;148612863;148619451;148624578;148626109;148627492;148629407;148630068;148630982;148631771;148632400;148640002	4049	32	20	0.625
NM_001345859	ABLIM3	NM_001345859.1	chr5;chr5;chr5;chr5;chr5;chr5;chr5;chr5;chr5;chr5;chr5;chr5;chr5;chr5;chr5;chr5;chr5;chr5;chr5;chr5;chr5	148521010;148521572;148563015;148577782;148579879;148586571;148590289;148596522;148610212;148612792;148619322;148622054;148624444;148626045;148627345;148629378;148630010;148630922;148631764;148632320;148637854	148521217;148521671;148563152;148577965;148579991;148586697;148590382;148596609;148610270;148612863;148619451;148622101;148624578;148626109;148627492;148629407;148630068;148630982;148631771;148632400;148640002	4097	32	20	0.625
NM_001345858	ABLIM3	NM_001345858.1	chr5;chr5;chr5;chr5;chr5;chr5;chr5;chr5;chr5;chr5;chr5;chr5;chr5;chr5;chr5;chr5;chr5;chr5;chr5;chr5;chr5;chr5	148521010;148521572;148563015;148577782;148579879;148586571;148590289;148596522;148610212;148612792;148617011;148618811;148619322;148624444;148626045;148627345;148629378;148630010;148630922;148631764;148632320;148637854	148521217;148521671;148563152;148577965;148579991;148586697;148590382;148596609;148610270;148612863;148617166;148618840;148619451;148624578;148626109;148627492;148629407;148630068;148630982;148631771;148632400;148640002	4235	32	20	0.625
NM_001301018	ABLIM3	NM_001301018.2	chr5;chr5;chr5;chr5;chr5;chr5;chr5;chr5;chr5;chr5;chr5;chr5;chr5;chr5;chr5;chr5;chr5;chr5;chr5;chr5;chr5;chr5;chr5	148521010;148521572;148563015;148577782;148579879;148586571;148590289;148596522;148610212;148612792;148617011;148618811;148619322;148622054;148624444;148626045;148627345;148629378;148630010;148630922;148631764;148632320;148637854	148521217;148521671;148563152;148577965;148579991;148586697;148590382;148596609;148610270;148612863;148617166;148618840;148619451;148622101;148624578;148626109;148627492;148629407;148630068;148630982;148631771;148632400;148640002	4283	32	20	0.625
NM_014945	ABLIM3	NM_014945.4	chr5;chr5;chr5;chr5;chr5;chr5;chr5;chr5;chr5;chr5;chr5;chr5;chr5;chr5;chr5;chr5;chr5;chr5;chr5;chr5;chr5;chr5;chr5;chr5	148521010;148521572;148563015;148577782;148579879;148586571;148590289;148596522;148610212;148612792;148617011;148618811;148619322;148620239;148622054;148624444;148626045;148627345;148629378;148630010;148630922;148631764;148632320;148637854	148521217;148521671;148563152;148577965;148579991;148586697;148590382;148596609;148610270;148612863;148617166;148618840;148619451;148620337;148622101;148624578;148626109;148627492;148629407;148630068;148630982;148631771;148632400;148640002	4382	32	20	0.625
NM_001301028	ABLIM3	NM_001301028.3	chr5;chr5;chr5;chr5;chr5;chr5;chr5;chr5;chr5;chr5;chr5;chr5;chr5;chr5;chr5;chr5;chr5;chr5;chr5	148521294;148563015;148577782;148579879;148586571;148590289;148596522;148610212;148612792;148619322;148624444;148626045;148627345;148629378;148630010;148630922;148631764;148632320;148639109	148521671;148563152;148577965;148579991;148586697;148590382;148596609;148610270;148612863;148619451;148624578;148626109;148627492;148629407;148630068;148630982;148631771;148632400;148640002	2864	24	16	0.666667
NM_020469	ABO	NM_020469.3	chr9;chr9;chr9;chr9;chr9;chr9;chr9;chr9;chr9_gl339450_fix;chr9_gl339450_fix;chr9_gl339450_fix;chr9_gl339450_fix;chr9_gl339450_fix;chr9_gl339450_fix;chr9_gl339450_fix	136125788;136132796;136132911;136133487;136135223;136136721;136137502;136150578;76358;83502;84191;85913;87412;88193;101256	136131743;136132908;136132929;136133522;136135270;136136777;136137571;136150617;82449;83636;84226;85960;87468;88262;101295	12817	3	1	0.333333
NM_001322840	ABR	NM_001322840.2	chr17;chr17;chr17;chr17;chr17;chr17;chr17;chr17;chr17;chr17;chr17;chr17;chr17;chr17;chr17;chr17;chr17;chr17;chr17;chr17;chr17;chr17;chr17	906759;910405;912919;913969;915086;915928;916345;953290;953777;959275;960238;961210;961985;970317;973209;975854;976865;982570;986760;994905;1003877;1028518;1029675	909409;910552;913024;914103;915225;916037;916404;953421;953874;959349;960342;961285;962107;970482;973330;975994;976917;982630;986867;995090;1003975;1028702;1029907	5313	1314	291	0.221461
NM_001282149	ABR	NM_001282149.2	chr17;chr17;chr17;chr17;chr17;chr17;chr17;chr17;chr17;chr17;chr17;chr17;chr17;chr17;chr17;chr17;chr17;chr17	906759;910405;912919;913969;915086;915928;916345;953290;953777;959275;960238;961210;961985;970317;973209;975854;976865;982054	909409;910552;913024;914103;915225;916037;916404;953421;953874;959349;960342;961285;962107;970482;973330;975994;976917;982233	4621	1246	276	0.221509
NM_001092	ABR	NM_001092.5	chr17;chr17;chr17;chr17;chr17;chr17;chr17;chr17;chr17;chr17;chr17;chr17;chr17;chr17;chr17;chr17;chr17;chr17;chr17;chr17;chr17;chr17	906759;910405;912919;913969;915086;915928;916345;953290;953777;959275;960238;961210;961985;970317;973209;975854;976865;982570;986760;994905;1003877;1012174	909409;910552;913024;914103;915225;916037;916404;953421;953874;959349;960342;961285;962107;970482;973330;975994;976917;982630;986867;995090;1003975;1012342	5064	1311	291	0.221968
NM_001159746	ABR	NM_001159746.3	chr17;chr17;chr17;chr17;chr17;chr17;chr17;chr17;chr17;chr17;chr17;chr17;chr17;chr17;chr17;chr17;chr17;chr17;chr17;chr17;chr17;chr17;chr17	906759;910405;912919;913969;915086;915928;916345;953290;953777;959275;960238;961210;961985;970317;973209;975854;976865;982570;986760;994905;1003877;1028518;1090094	909409;910552;913024;914103;915225;916037;916404;953421;953874;959349;960342;961285;962107;970482;973330;975994;976917;982630;986867;995090;1003975;1028702;1090566	5553	1314	292	0.222222
NM_021962	ABR	NM_021962.5	chr17;chr17;chr17;chr17;chr17;chr17;chr17;chr17;chr17;chr17;chr17;chr17;chr17;chr17;chr17;chr17;chr17;chr17;chr17;chr17;chr17;chr17;chr17	906759;910405;912919;913969;915086;915928;916345;953290;953777;959275;960238;961210;961985;970317;973209;975854;976865;982570;986760;994905;1003877;1028518;1082961	909409;910552;913024;914103;915225;916037;916404;953421;953874;959349;960342;961285;962107;970482;973330;975994;976917;982630;986867;995090;1003975;1028702;1083275	5395	1318	293	0.222307
NM_001322841	ABR	NM_001322841.2	chr17;chr17;chr17;chr17;chr17;chr17;chr17;chr17;chr17;chr17;chr17;chr17;chr17;chr17;chr17;chr17;chr17;chr17;chr17;chr17;chr17;chr17;chr17	906759;910405;912919;913969;915086;915928;916345;953290;953777;959275;960238;961210;961985;970317;973209;975854;976865;982570;986760;994905;1003877;1028518;1132087	909409;910552;913024;914103;915225;916037;916404;953421;953874;959349;960342;961285;962107;970482;973330;975994;976917;982630;986867;995090;1003975;1028702;1133016	6010	1327	306	0.230595
NM_001256847	ABR	NM_001256847.3	chr17;chr17;chr17;chr17;chr17;chr17;chr17;chr17	906759;910405;912919;913969;915086;915928;916345;934838	909409;910552;913024;914103;915225;916037;916404;935071	3584	1051	250	0.237869
NM_001322842	ABR	NM_001322842.2	chr17;chr17	1129185;1132087	1131592;1133016	3338	31	70	2.25806
NM_139166	ABRA	NM_139166.5	chr8;chr8	107771711;107781751	107773742;107782472	2754	0	4	#DIV/0!
NM_021243	ABRACL	NM_021243.3	chr6;chr6;chr6	139349882;139355292;139363856	139350012;139355358;139364439	782	1374	1104	0.803493
NM_001345962	ABRAXAS1	NM_001345962.2	chr4;chr4;chr4;chr4;chr4;chr4;chr4;chr4	84380670;84384647;84388607;84390185;84391356;84397796;84403307;84406139	84384055;84384761;84388691;84390304;84391549;84397832;84403397;84406253	4143	703	857	1.21906
NM_139076	ABRAXAS1	NM_139076.3	chr4;chr4;chr4;chr4;chr4;chr4;chr4;chr4;chr4	84380670;84384647;84388607;84390185;84391356;84393375;84397796;84403307;84406139	84384055;84384761;84388691;84390304;84391549;84393441;84397832;84403397;84406253	4210	703	860	1.22333
NM_032182	ABRAXAS2	NM_032182.4	chr10;chr10;chr10;chr10;chr10;chr10;chr10;chr10;chr10	126490388;126495400;126505145;126507953;126515164;126517325;126517962;126519918;126523071	126490470;126495490;126505181;126508019;126515354;126517444;126518046;126520032;126525236	2955	734	1021	1.39101
NM_013375	ABT1	NM_013375.4	chr6;chr6;chr6;chr6_jh806576_fix;chr6_jh806576_fix;chr6_jh806576_fix	26597181;26598142;26598493;11339;12300;12651	26597451;26598338;26600967;11609;12496;15125	5886	1778	2410	1.35546
NM_032548	ABTB1	NM_032548.3	chr3;chr3;chr3;chr3;chr3;chr3;chr3;chr3;chr3;chr3;chr3;chr3	127391781;127393188;127393388;127394813;127395115;127395379;127395810;127396011;127396308;127396519;127398828;127399112	127391924;127393261;127393443;127394957;127395274;127395424;127395926;127396129;127396406;127396686;127399028;127399769	1987	266	97	0.364662
NR_033429	ABTB1	NR_033429.1	chr3;chr3;chr3;chr3;chr3;chr3;chr3;chr3;chr3;chr3;chr3;chr3	127391781;127393234;127393388;127394813;127395115;127395379;127395810;127396011;127396308;127396519;127398828;127399112	127391924;127393261;127393443;127394957;127395274;127395424;127395926;127396129;127396406;127396686;127399028;127399769	1941	266	97	0.364662
NM_172027	ABTB1	NM_172027.3	chr3;chr3;chr3;chr3;chr3;chr3;chr3;chr3;chr3;chr3;chr3;chr3	127391795;127393234;127393388;127394813;127395115;127395379;127395810;127396011;127396308;127396519;127398828;127399112	127391924;127393296;127393443;127394957;127395274;127395424;127395926;127396129;127396406;127396686;127399028;127399769	1962	266	97	0.364662
NM_145804	ABTB2	NM_145804.3	chr11;chr11;chr11;chr11;chr11;chr11;chr11;chr11;chr11;chr11;chr11;chr11;chr11;chr11;chr11;chr11;chr11	34172534;34175812;34176248;34180843;34181453;34181795;34182450;34184123;34186233;34186807;34188806;34189450;34192453;34194702;34218872;34226091;34378248	34174131;34175925;34176316;34180933;34181555;34181900;34182628;34184352;34186368;34186903;34188907;34189539;34192618;34194854;34219085;34226237;34379557	4905	361	273	0.756233
NM_001130410	ACAA1	NM_001130410.1	chr3;chr3;chr3;chr3;chr3;chr3;chr3;chr3;chr3;chr3	38164201;38167056;38167317;38168001;38169277;38173087;38173417;38175443;38178083;38178356	38164613;38167201;38167372;38168191;38169357;38173129;38173496;38175500;38178176;38178733	1540	749	511	0.682243
NR_024024	ACAA1	NR_024024.1	chr3;chr3;chr3;chr3;chr3;chr3;chr3;chr3;chr3;chr3	38164201;38167056;38167317;38167653;38169277;38170781;38173417;38175443;38178083;38178356	38164613;38167201;38167372;38168191;38169357;38170879;38173496;38175500;38178176;38178733	1944	780	544	0.697436
NM_001607	ACAA1	NM_001607.4	chr3;chr3;chr3;chr3;chr3;chr3;chr3;chr3;chr3;chr3;chr3;chr3	38164206;38167056;38167317;38167653;38168001;38169277;38170781;38173087;38173417;38175443;38178083;38178356	38164613;38167201;38167372;38167832;38168191;38169357;38170879;38173129;38173496;38175500;38178176;38178618	1699	780	545	0.698718
NM_006111	ACAA2	NM_006111.3	chr18;chr18;chr18;chr18;chr18;chr18;chr18;chr18;chr18;chr18	47308534;47311567;47313661;47317840;47318522;47320650;47322135;47323836;47329057;47339839	47310301;47311721;47313731;47317969;47318697;47320797;47322251;47323964;47329223;47339903	2926	1042	414	0.397313
NM_198838	ACACA	NM_198838.1	chr17;chr17;chr17;chr17;chr17;chr17;chr17;chr17;chr17;chr17;chr17;chr17;chr17;chr17;chr17;chr17;chr17;chr17;chr17;chr17;chr17;chr17;chr17;chr17;chr17;chr17;chr17;chr17;chr17;chr17;chr17;chr17;chr17;chr17;chr17;chr17;chr17;chr17;chr17;chr17;chr17;chr17;chr17;chr17;chr17;chr17;chr17;chr17;chr17;chr17;chr17;chr17;chr17;chr17;chr17	35441927;35445873;35453931;35454765;35468466;35470023;35478277;35479453;35482619;35486291;35487001;35506788;35508226;35512605;35518695;35536201;35538142;35545217;35548061;35549031;35550315;35557082;35557370;35562679;35563697;35564571;35567381;35578645;35580433;35581913;35583260;35591890;35597392;35598869;35600287;35601504;35601996;35603742;35604935;35605517;35608931;35609812;35614625;35615134;356…	35444374;35446009;35454101;35454919;35468578;35470200;35478412;35479549;35482715;35486411;35487144;35506898;35508346;35512702;35518964;35536347;35538297;35545420;35548216;35549246;35550356;35557126;35557426;35562786;35563793;35564714;35567404;35578763;35580522;35582026;35583373;35592014;35597480;35598969;35600475;35601650;35602130;35603892;35605080;35605598;35609034;35609962;35614788;35615295;356…	9737	2295	873	0.380392
NM_198837	ACACA	NM_198837.1	chr17;chr17;chr17;chr17;chr17;chr17;chr17;chr17;chr17;chr17;chr17;chr17;chr17;chr17;chr17;chr17;chr17;chr17;chr17;chr17;chr17;chr17;chr17;chr17;chr17;chr17;chr17;chr17;chr17;chr17;chr17;chr17;chr17;chr17;chr17;chr17;chr17;chr17;chr17;chr17;chr17;chr17;chr17;chr17;chr17;chr17;chr17;chr17;chr17;chr17;chr17;chr17;chr17;chr17	35441927;35445873;35453931;35454765;35468466;35470023;35478277;35479453;35482619;35486291;35487001;35506788;35508226;35512605;35518695;35536201;35538142;35545217;35548061;35549031;35550315;35557082;35557370;35562679;35563697;35564571;35567381;35578645;35580433;35581913;35583260;35591890;35597392;35598869;35600287;35601504;35601996;35603742;35604935;35605517;35608931;35609812;35614625;35615134;356…	35444374;35446009;35454101;35454919;35468578;35470200;35478412;35479549;35482715;35486411;35487144;35506898;35508346;35512702;35518964;35536347;35538297;35545420;35548216;35549246;35550356;35557126;35557426;35562786;35563793;35564714;35567404;35578763;35580522;35582026;35583373;35592014;35597480;35598969;35600475;35601650;35602130;35603892;35605080;35605598;35609034;35609962;35614788;35615295;356…	9626	2294	873	0.380558
NM_198836	ACACA	NM_198836.2	chr17;chr17;chr17;chr17;chr17;chr17;chr17;chr17;chr17;chr17;chr17;chr17;chr17;chr17;chr17;chr17;chr17;chr17;chr17;chr17;chr17;chr17;chr17;chr17;chr17;chr17;chr17;chr17;chr17;chr17;chr17;chr17;chr17;chr17;chr17;chr17;chr17;chr17;chr17;chr17;chr17;chr17;chr17;chr17;chr17;chr17;chr17;chr17;chr17;chr17;chr17;chr17;chr17;chr17;chr17;chr17	35441927;35445873;35453931;35454765;35468466;35470023;35478277;35479453;35482619;35486291;35487001;35506788;35508226;35512605;35518695;35536201;35538142;35545217;35548061;35549031;35550315;35557082;35557370;35562679;35563697;35564571;35567381;35578645;35580433;35581913;35583260;35591890;35597392;35598869;35600287;35601504;35601996;35603742;35604935;35605517;35608931;35609812;35614625;35615134;356…	35444374;35446009;35454101;35454919;35468578;35470200;35478412;35479549;35482715;35486411;35487144;35506898;35508346;35512702;35518964;35536347;35538297;35545420;35548216;35549246;35550356;35557126;35557426;35562786;35563793;35564714;35567404;35578763;35580522;35582026;35583373;35592014;35597480;35598969;35600475;35601650;35602130;35603892;35605080;35605598;35609034;35609962;35614788;35615295;356…	9556	2371	933	0.393505
NM_198839	ACACA	NM_198839.2	chr17;chr17;chr17;chr17;chr17;chr17;chr17;chr17;chr17;chr17;chr17;chr17;chr17;chr17;chr17;chr17;chr17;chr17;chr17;chr17;chr17;chr17;chr17;chr17;chr17;chr17;chr17;chr17;chr17;chr17;chr17;chr17;chr17;chr17;chr17;chr17;chr17;chr17;chr17;chr17;chr17;chr17;chr17;chr17;chr17;chr17;chr17;chr17;chr17;chr17;chr17;chr17;chr17;chr17;chr17;chr17;chr17;chr17;chr17;chr17	35441927;35445873;35453931;35454765;35468466;35470023;35478277;35479453;35482619;35486291;35487001;35506788;35508226;35512605;35518695;35536201;35538142;35545217;35548061;35549031;35550315;35557082;35557370;35562679;35563697;35564571;35567381;35578645;35580433;35581913;35583260;35591890;35597392;35598869;35600287;35601504;35601996;35603742;35604935;35605517;35608931;35609812;35614625;35615134;356…	35444374;35446009;35454101;35454919;35468578;35470200;35478412;35479549;35482715;35486411;35487144;35506898;35508346;35512702;35518964;35536347;35538297;35545420;35548216;35549246;35550356;35557126;35557426;35562786;35563793;35564714;35567404;35578763;35580522;35582026;35583373;35592014;35597480;35598969;35600475;35601650;35602130;35603892;35605080;35605598;35609034;35609962;35614788;35615295;356…	10663	2450	977	0.398776
NM_198834	ACACA	NM_198834.3	chr17;chr17;chr17;chr17;chr17;chr17;chr17;chr17;chr17;chr17;chr17;chr17;chr17;chr17;chr17;chr17;chr17;chr17;chr17;chr17;chr17;chr17;chr17;chr17;chr17;chr17;chr17;chr17;chr17;chr17;chr17;chr17;chr17;chr17;chr17;chr17;chr17;chr17;chr17;chr17;chr17;chr17;chr17;chr17;chr17;chr17;chr17;chr17;chr17;chr17;chr17;chr17;chr17;chr17;chr17;chr17	35441927;35445873;35453931;35454765;35468466;35470023;35478277;35479453;35482619;35486291;35487001;35506788;35508226;35512605;35518695;35536201;35538142;35545217;35548061;35549031;35550315;35557082;35557370;35562679;35563697;35564571;35567381;35578645;35580433;35581913;35583260;35591890;35597392;35598869;35600287;35601504;35601996;35603742;35604935;35605517;35608931;35609812;35614625;35615134;356…	35444374;35446009;35454101;35454919;35468578;35470200;35478412;35479549;35482715;35486411;35487144;35506898;35508346;35512702;35518964;35536347;35538297;35545420;35548216;35549246;35550356;35557126;35557426;35562786;35563793;35564714;35567404;35578763;35580522;35582026;35583373;35592014;35597480;35598969;35600475;35601650;35602130;35603892;35605080;35605598;35609034;35609962;35614788;35615295;356…	10014	2450	977	0.398776
NM_001093	ACACB	NM_001093.4	chr12;chr12;chr12;chr12;chr12;chr12;chr12;chr12;chr12;chr12;chr12;chr12;chr12;chr12;chr12;chr12;chr12;chr12;chr12;chr12;chr12;chr12;chr12;chr12;chr12;chr12;chr12;chr12;chr12;chr12;chr12;chr12;chr12;chr12;chr12;chr12;chr12;chr12;chr12;chr12;chr12;chr12;chr12;chr12;chr12;chr12;chr12;chr12;chr12;chr12;chr12;chr12;chr12	109554392;109577202;109604666;109605701;109609610;109610080;109611937;109613736;109613958;109616893;109617722;109623384;109625804;109629418;109629652;109631453;109634813;109637207;109639372;109644515;109646970;109650641;109654423;109654601;109660312;109660604;109661620;109665176;109670474;109671553;109671743;109673118;109673411;109674970;109677635;109678883;109680242;109683431;109683984;109685411…	109554509;109577863;109604798;109605839;109609719;109610161;109612035;109613845;109614068;109617102;109617892;109623545;109625967;109629568;109629755;109631534;109634958;109637357;109639506;109644661;109647158;109650741;109654511;109654725;109660425;109660717;109661709;109665294;109670611;109671652;109671850;109673174;109673452;109675185;109677790;109679086;109680397;109683553;109684253;109685508…	9368	239	187	0.782427
NM_025247	ACAD10	NM_025247.6	chr12;chr12;chr12;chr12;chr12;chr12;chr12;chr12;chr12;chr12;chr12;chr12;chr12;chr12;chr12;chr12;chr12;chr12;chr12;chr12;chr12	112123857;112130501;112139966;112143542;112147330;112150302;112153625;112159475;112165766;112167610;112171727;112174635;112182447;112183948;112184853;112185099;112186121;112186977;112191576;112193472;112194137	112124043;112130700;112140114;112143736;112147488;112150461;112153766;112159543;112165947;112167760;112171872;112174808;112182847;112184088;112184990;112185189;112186279;112187149;112191719;112193549;112194903	4006	348	117	0.336207
NM_001136538	ACAD10	NM_001136538.2	chr12;chr12;chr12;chr12;chr12;chr12;chr12;chr12;chr12;chr12;chr12;chr12;chr12;chr12;chr12;chr12;chr12;chr12;chr12;chr12;chr12;chr12	112123857;112130501;112139966;112143542;112147330;112148077;112150302;112153625;112159475;112165766;112167610;112171727;112174635;112182447;112183948;112184853;112185099;112186121;112186977;112191576;112193472;112194137	112124043;112130700;112140114;112143736;112147488;112148169;112150461;112153766;112159543;112165947;112167760;112171872;112174808;112182847;112184088;112184990;112185189;112186279;112187149;112191719;112193549;112194903	4099	348	117	0.336207
NR_132427	ACAD11	NR_132427.1	chr3;chr3;chr3;chr3;chr3;chr3;chr3;chr3;chr3;chr3;chr3;chr3;chr3;chr3;chr3;chr3;chr3;chr3	132276982;132278677;132279945;132295788;132297640;132322073;132323942;132337478;132338312;132345535;132347184;132349281;132350185;132358336;132360816;132361521;132363641;132378447	132277929;132278786;132280061;132295859;132298402;132322171;132324049;132337616;132338389;132345661;132347290;132349402;132350323;132358500;132360977;132361646;132363740;132378975	4011	1364	398	0.291789
NR_132426	ACAD11	NR_132426.1	chr3;chr3;chr3;chr3;chr3;chr3;chr3;chr3;chr3;chr3;chr3;chr3;chr3;chr3;chr3;chr3;chr3;chr3;chr3	132276982;132278677;132279945;132294616;132295788;132297640;132322073;132323942;132337478;132338312;132345535;132347184;132349281;132350185;132358336;132360816;132361521;132363641;132378447	132277929;132278786;132280061;132294770;132295859;132298402;132322171;132324049;132337616;132338389;132345661;132347290;132349402;132350323;132358500;132360977;132361646;132363740;132378975	4166	1367	403	0.294806
NR_132428	ACAD11	NR_132428.1	chr3;chr3;chr3;chr3;chr3;chr3;chr3;chr3;chr3;chr3;chr3;chr3;chr3;chr3;chr3;chr3;chr3;chr3	132276982;132278677;132279945;132294616;132295788;132297640;132298336;132322073;132323942;132345535;132347184;132349281;132350185;132358336;132360816;132361521;132363641;132378447	132277929;132278786;132280061;132294770;132295859;132297725;132298402;132322171;132324049;132345661;132347290;132349402;132350323;132358500;132360977;132361646;132363740;132378975	3339	1312	396	0.301829
NM_032169	ACAD11	NM_032169.5	chr3;chr3;chr3;chr3;chr3;chr3;chr3;chr3;chr3;chr3;chr3;chr3;chr3;chr3;chr3;chr3;chr3;chr3;chr3;chr3	132276985;132278677;132279945;132294616;132295788;132297640;132298336;132322073;132323942;132337478;132338312;132345535;132347184;132349281;132350185;132358336;132360816;132361521;132363641;132378447	132277929;132278786;132280061;132294770;132295859;132297725;132298402;132322171;132324049;132337616;132338389;132345661;132347290;132349402;132350323;132358500;132360977;132361646;132363740;132378653	3231	1271	388	0.305271
NM_014384	ACAD8	NM_014384.2	chr11;chr11;chr11;chr11;chr11;chr11;chr11;chr11;chr11;chr11;chr11	134123434;134126442;134126982;134128409;134128902;134129502;134130938;134131169;134131632;134132414;134134802	134123603;134126542;134127151;134128518;134128978;134129639;134131073;134131266;134131784;134132516;134135749	2204	585	241	0.411966
NM_014049	ACAD9	NM_014049.5	chr3;chr3;chr3;chr3;chr3;chr3;chr3;chr3;chr3;chr3;chr3;chr3;chr3;chr3;chr3;chr3;chr3;chr3	128598463;128603496;128612398;128614153;128615279;128616475;128618130;128620119;128621396;128622905;128623229;128624964;128627028;128627816;128628187;128628864;128629584;128631350	128598684;128603589;128612499;128614259;128615379;128616553;128618304;128620192;128621471;128622975;128623348;128625092;128627107;128627942;128628264;128628992;128629656;128631957	2445	1802	705	0.391232
NR_033426	ACAD9	NR_033426.1	chr3;chr3;chr3;chr3;chr3;chr3;chr3;chr3;chr3;chr3;chr3;chr3;chr3;chr3;chr3;chr3;chr3;chr3	128598333;128603496;128612398;128614153;128615279;128616475;128618130;128620119;128621396;128622905;128623229;128624964;128627028;128627816;128628187;128628864;128629584;128631350	128598860;128603589;128612499;128614259;128615379;128616553;128618304;128620192;128621471;128622975;128623348;128625092;128627107;128627942;128628264;128628992;128629656;128631957	2751	1815	715	0.393939
NM_001608	ACADL	NM_001608.4	chr2;chr2;chr2;chr2;chr2;chr2;chr2;chr2;chr2;chr2;chr2	211052647;211057528;211059935;211068055;211069305;211070356;211074920;211081071;211082689;211085371;211089911	211053778;211057614;211060062;211068168;211069406;211070520;211074986;211081235;211082826;211085526;211090171	2515	9	16	1.77778
NM_001286044	ACADM	NM_001286044.1	chr1;chr1;chr1;chr1;chr1;chr1;chr1;chr1;chr1	76190032;76198329;76198538;76205665;76211491;76215104;76216136;76226807;76228377	76190502;76198426;76198607;76205795;76211599;76215244;76216231;76227055;76229364	2353	1227	294	0.239609
NM_001286042	ACADM	NM_001286042.1	chr1;chr1;chr1;chr1;chr1;chr1;chr1;chr1;chr1;chr1;chr1	76190032;76198329;76198538;76199213;76200476;76205665;76211491;76215104;76216136;76226807;76228377	76190502;76198426;76198607;76199313;76200556;76205795;76211599;76215244;76216231;76227055;76229364	2535	1234	300	0.243112
NM_001286043	ACADM	NM_001286043.1	chr1;chr1;chr1;chr1;chr1;chr1;chr1;chr1;chr1;chr1;chr1;chr1;chr1	76190032;76194086;76198329;76198538;76198736;76199213;76200476;76205665;76211491;76215104;76216136;76226807;76228377	76190502;76194173;76198426;76198607;76198834;76199313;76200556;76205795;76211599;76215244;76216231;76227055;76229364	2722	1236	302	0.244337
NM_000016	ACADM	NM_000016.5	chr1;chr1;chr1;chr1;chr1;chr1;chr1;chr1;chr1;chr1;chr1;chr1	76190032;76194086;76198329;76198538;76199213;76200476;76205665;76211491;76215104;76216136;76226807;76228377	76190502;76194173;76198426;76198607;76199313;76200556;76205795;76211599;76215244;76216231;76227055;76229364	2623	1235	302	0.244534
NM_001127328	ACADM	NM_001127328.2	chr1;chr1;chr1;chr1;chr1;chr1;chr1;chr1;chr1;chr1;chr1;chr1	76190032;76194074;76198329;76198538;76199213;76200476;76205665;76211491;76215104;76216136;76226807;76228377	76190502;76194173;76198426;76198607;76199313;76200556;76205795;76211599;76215244;76216231;76227055;76229364	2635	1235	302	0.244534
NM_001302554	ACADS	NM_001302554.2	chr12;chr12;chr12;chr12;chr12;chr12;chr12;chr12;chr12;chr12	121163629;121164829;121174789;121175159;121175852;121176083;121176336;121176623;121176943;121177099	121163734;121164992;121174938;121175270;121175991;121176253;121176473;121176718;121176999;121177811	1847	262	185	0.706107
NM_000017	ACADS	NM_000017.4	chr12;chr12;chr12;chr12;chr12;chr12;chr12;chr12;chr12;chr12	121163629;121164829;121174789;121175159;121175640;121176083;121176336;121176623;121176943;121177099	121163734;121164992;121174938;121175270;121175791;121176253;121176473;121176718;121176999;121177811	1859	259	193	0.745174
NM_001609	ACADSB	NM_001609.4	chr10;chr10;chr10;chr10;chr10;chr10;chr10;chr10;chr10;chr10;chr10	124768522;124793872;124797263;124799982;124800725;124802562;124803909;124806725;124810565;124812577;124813211	124768587;124794031;124797363;124800188;124800895;124802687;124804001;124806814;124810702;124812676;124817806	5848	919	223	0.242655
NM_001330174	ACADSB	NM_001330174.2	chr10;chr10;chr10;chr10;chr10;chr10;chr10;chr10;chr10;chr10	124768522;124793872;124799982;124800725;124802562;124803909;124806725;124810565;124812577;124813211	124768587;124794031;124800188;124800895;124802687;124804001;124806814;124810702;124812676;124817833	5774	919	223	0.242655
NM_001270447	ACADVL	NM_001270447.1	chr17;chr17;chr17;chr17;chr17;chr17;chr17;chr17;chr17;chr17;chr17;chr17;chr17;chr17;chr17;chr17;chr17;chr17;chr17;chr17;chr17	7120444;7121035;7123441;7123783;7123923;7124085;7124243;7124857;7125271;7125496;7125986;7126452;7126963;7127132;7127287;7127465;7127640;7127799;7127961;7128128;7128276	7120492;7121137;7123516;7123848;7123995;7124149;7124377;7125001;7125400;7125621;7126184;7126556;7127049;7127194;7127388;7127562;7127712;7127871;7128033;7128203;7128586	2228	2668	863	0.323463
NM_000018	ACADVL	NM_000018.4	chr17;chr17;chr17;chr17;chr17;chr17;chr17;chr17;chr17;chr17;chr17;chr17;chr17;chr17;chr17;chr17;chr17;chr17;chr17;chr17	7123257;7123441;7123783;7123923;7124085;7124243;7124857;7125271;7125496;7125986;7126452;7126963;7127132;7127287;7127465;7127640;7127799;7127961;7128128;7128276	7123365;7123516;7123848;7123995;7124149;7124377;7125001;7125400;7125621;7126184;7126556;7127049;7127194;7127388;7127562;7127712;7127871;7128033;7128203;7128585	2184	2679	877	0.327361
NM_001270448	ACADVL	NM_001270448.1	chr17;chr17;chr17;chr17;chr17;chr17;chr17;chr17;chr17;chr17;chr17;chr17;chr17;chr17;chr17;chr17;chr17;chr17;chr17	7123150;7123783;7123923;7124085;7124243;7124857;7125271;7125496;7125986;7126452;7126963;7127132;7127287;7127465;7127640;7127799;7127961;7128128;7128276	7123516;7123848;7123995;7124149;7124377;7125001;7125400;7125621;7126184;7126556;7127049;7127194;7127388;7127562;7127712;7127871;7128033;7128203;7128586	2367	2680	881	0.328731
NM_001033859	ACADVL	NM_001033859.2	chr17;chr17;chr17;chr17;chr17;chr17;chr17;chr17;chr17;chr17;chr17;chr17;chr17;chr17;chr17;chr17;chr17;chr17;chr17	7123150;7123441;7123923;7124085;7124243;7124857;7125271;7125496;7125986;7126452;7126963;7127132;7127287;7127465;7127640;7127799;7127961;7128128;7128276	7123365;7123516;7123995;7124149;7124377;7125001;7125400;7125621;7126184;7126556;7127049;7127194;7127388;7127562;7127712;7127871;7128033;7128203;7128586	2226	2676	881	0.329223
NM_001369268	ACAN	NM_001369268.1	chr15;chr15;chr15;chr15;chr15;chr15;chr15;chr15;chr15;chr15;chr15;chr15;chr15;chr15;chr15;chr15;chr15;chr15;chr15	89346667;89379431;89381894;89383243;89384971;89386586;89388736;89390474;89391142;89392669;89395025;89398083;89403557;89411447;89414613;89415234;89416112;89417073;89417636	89347040;89379507;89382277;89383417;89385098;89386879;89389113;89390648;89391269;89392962;89395264;89402648;89403670;89411560;89414771;89415316;89416256;89417255;89418584	8960	3	3	1
NM_001135	ACAN	NM_001135.3	chr15;chr15;chr15;chr15;chr15;chr15;chr15;chr15;chr15;chr15;chr15;chr15;chr15;chr15;chr15;chr15	89346674;89379431;89381894;89383243;89384971;89386586;89388736;89390474;89391142;89392669;89395025;89398083;89414613;89415234;89416112;89417636	89347040;89379507;89382277;89383417;89385098;89386879;89389113;89390648;89391269;89392962;89395264;89402648;89414771;89415316;89416256;89418585	8543	3	3	1
NM_013227	ACAN	NM_013227.3	chr15;chr15;chr15;chr15;chr15;chr15;chr15;chr15;chr15;chr15;chr15;chr15;chr15;chr15;chr15;chr15;chr15;chr15	89346674;89379431;89381894;89383243;89384971;89386586;89388736;89390474;89391142;89392669;89395025;89398083;89403557;89414613;89415234;89416112;89417073;89417636	89347040;89379507;89382277;89383417;89385098;89386879;89389113;89390648;89391269;89392962;89395264;89402648;89403670;89414771;89415316;89416256;89417255;89418585	8840	3	3	1
NM_014716	ACAP1	NM_014716.4	chr17;chr17;chr17;chr17;chr17;chr17;chr17;chr17;chr17;chr17;chr17;chr17;chr17;chr17;chr17;chr17;chr17;chr17;chr17;chr17;chr17;chr17	7239848;7240631;7245267;7245594;7245735;7246698;7247025;7247180;7247368;7247858;7249563;7249710;7250127;7250350;7251241;7251446;7251625;7252314;7253264;7253446;7254269;7254614	7240106;7240688;7245386;7245647;7245793;7246881;7247069;7247275;7247442;7247967;7249614;7249810;7250250;7250561;7251310;7251540;7251794;7252486;7253373;7253556;7254318;7254796	2511	20	26	1.3
NM_012287	ACAP2	NM_012287.6	chr3;chr3;chr3;chr3;chr3;chr3;chr3;chr3;chr3;chr3;chr3;chr3;chr3;chr3;chr3;chr3;chr3;chr3;chr3;chr3;chr3;chr3;chr3	194995474;195006525;195009850;195012435;195012994;195015448;195016437;195017919;195022304;195022695;195027240;195027952;195029515;195041430;195047614;195053757;195057661;195063200;195065988;195101738;195102632;195112819;195163524	195000157;195006586;195009960;195012544;195013181;195015540;195016621;195018010;195022373;195022903;195027345;195028052;195029566;195041542;195047688;195053852;195057705;195063383;195066046;195101791;195102751;195112876;195163749	7093	754	476	0.6313
NM_030649	ACAP3	NM_030649.3	chr1;chr1;chr1;chr1;chr1;chr1;chr1;chr1;chr1;chr1;chr1;chr1;chr1;chr1;chr1;chr1;chr1;chr1;chr1;chr1;chr1;chr1;chr1;chr1	1227771;1229203;1229470;1229782;1230098;1230827;1231116;1231395;1231591;1231805;1233202;1233393;1233750;1233947;1234725;1235211;1235353;1235538;1235889;1237368;1238302;1238542;1239466;1243149	1229088;1229313;1229579;1230008;1230196;1230934;1231318;1231489;1231660;1232013;1233313;1233493;1233801;1234059;1234736;1235285;1235448;1235582;1236072;1237426;1238355;1238661;1239523;1243310	3793	1782	394	0.2211
NM_000019	ACAT1	NM_000019.4	chr11;chr11;chr11;chr11;chr11;chr11;chr11;chr11;chr11;chr11;chr11;chr11	107992294;108002634;108004547;108004948;108005869;108009625;108010792;108012332;108013164;108014710;108016929;108017997	107992405;108002681;108004664;108005043;108005969;108009768;108010942;108012427;108013277;108014774;108017086;108018330	1537	2434	981	0.40304
NM_005891	ACAT2	NM_005891.3	chr6;chr6;chr6;chr6;chr6;chr6;chr6;chr6;chr6	160183077;160183951;160188037;160189543;160196202;160197182;160198334;160199202;160199691	160183174;160184085;160188218;160189660;160196345;160197304;160198488;160199312;160200144	1520	6094	2666	0.437479
NM_001303253	ACAT2	NM_001303253.1	chr6;chr6;chr6;chr6;chr6;chr6;chr6;chr6;chr6	160183511;160183951;160188037;160189543;160196202;160197182;160198334;160199202;160199691	160183811;160184085;160188218;160189660;160196345;160197304;160198488;160199312;160200144	1723	6098	2680	0.439488
NM_022735	ACBD3	NM_022735.4	chr1;chr1;chr1;chr1;chr1;chr1;chr1;chr1	226332380;226340036;226342348;226346885;226349232;226352490;226353560;226374091	226334522;226340320;226342534;226347059;226349390;226352630;226353701;226374442	3584	2301	2029	0.881791
NR_146443	ACBD3-AS1	NR_146443.1	chr1;chr1	226335704;226342304	226335769;226342678	441	346	153	0.442197
NM_001135705	ACBD4	NM_001135705.3	chr17;chr17;chr17;chr17;chr17;chr17;chr17;chr17;chr17;chr17	43213054;43213475;43213867;43214059;43214386;43214735;43215127;43215280;43216388;43220810	43213320;43213599;43213987;43214143;43214506;43214821;43215197;43215355;43216527;43221543	1827	379	107	0.282322
NM_001135706	ACBD4	NM_001135706.3	chr17;chr17;chr17;chr17;chr17;chr17;chr17;chr17;chr17;chr17	43213054;43213475;43213867;43214059;43214386;43214735;43215089;43215280;43216388;43220810	43213320;43213599;43213987;43214143;43214506;43214821;43215197;43215355;43216527;43221543	1865	379	107	0.282322
NM_024722	ACBD4	NM_024722.4	chr17;chr17;chr17;chr17;chr17;chr17;chr17;chr17;chr17	43213054;43213867;43214059;43214386;43214735;43215127;43215280;43216388;43220810	43213599;43213987;43214143;43214506;43214821;43215197;43215355;43216527;43221543	1981	379	107	0.282322
NM_001135707	ACBD4	NM_001135707.3	chr17;chr17;chr17;chr17;chr17;chr17;chr17;chr17;chr17;chr17	43213054;43213475;43213867;43214059;43214386;43214735;43215127;43215290;43216388;43219950	43213320;43213599;43213987;43214143;43214506;43214821;43215197;43215355;43216527;43221543	2677	464	134	0.288793
NM_001321352	ACBD4	NM_001321352.2	chr17;chr17;chr17;chr17;chr17;chr17;chr17;chr17;chr17;chr17;chr17;chr17	43209986;43212708;43213206;43213475;43213867;43214059;43214386;43214735;43215089;43215280;43216388;43220810	43210030;43212959;43213320;43213599;43213987;43214143;43214506;43214821;43215197;43215355;43216527;43221543	2010	379	111	0.292876
NM_001321353	ACBD4	NM_001321353.2	chr17;chr17;chr17;chr17;chr17;chr17;chr17;chr17;chr17;chr17;chr17;chr17	43209986;43212708;43213209;43213475;43213867;43214059;43214386;43214735;43215089;43215280;43216388;43220810	43210030;43212959;43213320;43213599;43213987;43214143;43214506;43214821;43215197;43215355;43216527;43221543	2007	376	111	0.295213
NM_001301252	ACBD5	NM_001301252.2	chr10;chr10;chr10;chr10;chr10;chr10;chr10;chr10;chr10;chr10;chr10	27484143;27493369;27494127;27497175;27499743;27504464;27506909;27508652;27512267;27520677;27529248	27486371;27493478;27494177;27497374;27500010;27504570;27507112;27508786;27512381;27520749;27529415	3660	1072	925	0.862873
NM_001042473	ACBD5	NM_001042473.4	chr10;chr10;chr10;chr10;chr10;chr10;chr10;chr10;chr10;chr10;chr10;chr10;chr10	27484143;27493369;27494127;27497175;27499743;27504464;27506909;27508652;27512267;27520677;27524021;27529248;27530988	27486371;27493478;27494177;27497374;27500010;27504570;27507112;27508786;27512381;27520749;27524141;27529413;27531040	3832	1074	930	0.865922
NM_001301251	ACBD5	NM_001301251.2	chr10;chr10;chr10;chr10;chr10;chr10;chr10;chr10;chr10;chr10;chr10;chr10	27484143;27493369;27494127;27497175;27499743;27504464;27506909;27508652;27512267;27520677;27529248;27530988	27486371;27493478;27494177;27497374;27500010;27504570;27507112;27508786;27512381;27520749;27529413;27531040	3711	1074	930	0.865922
NM_001352577	ACBD5	NM_001352577.2	chr10;chr10;chr10;chr10;chr10;chr10;chr10;chr10;chr10;chr10;chr10;chr10;chr10	27484143;27493369;27494127;27497175;27499743;27504464;27506909;27508652;27512267;27520677;27524021;27529248;27530988	27486371;27493478;27494177;27497374;27500010;27504570;27507112;27508786;27512381;27520749;27524141;27529403;27531040	3822	1074	930	0.865922
NM_001352580	ACBD5	NM_001352580.2	chr10;chr10;chr10;chr10;chr10;chr10;chr10;chr10;chr10;chr10;chr10;chr10;chr10	27484143;27493369;27494127;27497175;27499743;27504464;27506909;27508652;27512267;27520677;27524021;27529248;27530988	27486371;27493478;27494177;27497374;27500010;27504570;27507112;27508732;27512381;27520749;27524141;27529403;27531040	3768	1074	930	0.865922
NM_001301253	ACBD5	NM_001301253.2	chr10;chr10;chr10;chr10;chr10;chr10;chr10;chr10;chr10;chr10;chr10;chr10	27484143;27493369;27494127;27497175;27499743;27504464;27506909;27508652;27512267;27520677;27529248;27530988	27486371;27493478;27494177;27497374;27500010;27504570;27507112;27508786;27512381;27520749;27529403;27531040	3701	1074	930	0.865922
NM_001301254	ACBD5	NM_001301254.2	chr10;chr10;chr10;chr10;chr10;chr10;chr10;chr10;chr10;chr10	27484143;27493369;27494127;27497175;27499743;27504464;27508652;27512267;27520677;27529248	27486371;27493478;27494177;27497374;27500010;27504570;27508786;27512381;27520749;27529415	3456	1065	923	0.866667
NM_001352578	ACBD5	NM_001352578.1	chr10;chr10;chr10;chr10;chr10;chr10;chr10;chr10;chr10;chr10;chr10;chr10;chr10	27484143;27493369;27494127;27497175;27499743;27504464;27506909;27508652;27512267;27520677;27524021;27529248;27530756	27486371;27493478;27494177;27497374;27500010;27504570;27507112;27508786;27512381;27520749;27524141;27529413;27530797	3821	1073	930	0.866729
NM_001352574	ACBD5	NM_001352574.2	chr10;chr10;chr10;chr10;chr10;chr10;chr10;chr10;chr10;chr10;chr10;chr10;chr10;chr10	27484143;27493369;27494127;27497175;27499743;27504464;27506909;27508652;27512136;27512267;27520677;27524021;27529248;27530988	27486371;27493478;27494177;27497374;27500010;27504570;27507112;27508786;27512168;27512381;27520749;27524141;27529413;27531040	3865	1074	933	0.868715
NM_001352575	ACBD5	NM_001352575.2	chr10;chr10;chr10;chr10;chr10;chr10;chr10;chr10;chr10;chr10;chr10;chr10;chr10;chr10	27484143;27493369;27494127;27497175;27499743;27504464;27506909;27508652;27512136;27512267;27520677;27524021;27529248;27530988	27486371;27493478;27494177;27497374;27500010;27504570;27507112;27508786;27512168;27512381;27520749;27524141;27529403;27531040	3855	1074	933	0.868715
NM_145698	ACBD5	NM_145698.5	chr10;chr10;chr10;chr10;chr10;chr10;chr10;chr10;chr10;chr10;chr10;chr10;chr10	27484143;27493369;27494127;27497175;27499743;27504464;27506909;27508652;27512267;27520677;27524021;27529248;27529603	27486371;27493478;27494177;27497374;27500010;27504570;27507112;27508786;27512381;27520749;27524141;27529413;27529726	3903	1077	936	0.869081
NM_001352584	ACBD5	NM_001352584.1	chr10;chr10;chr10;chr10;chr10;chr10;chr10;chr10;chr10;chr10;chr10;chr10	27484143;27493369;27494127;27497175;27499743;27504464;27506909;27508652;27512267;27520677;27529248;27529603	27486371;27493478;27494177;27497374;27500010;27504570;27507112;27508786;27512381;27520749;27529413;27529808	3864	1077	936	0.869081
NM_001352572	ACBD5	NM_001352572.1	chr10;chr10;chr10;chr10;chr10;chr10;chr10;chr10;chr10;chr10;chr10;chr10;chr10	27484143;27493369;27494127;27497175;27499743;27504464;27506909;27508652;27512267;27520677;27524021;27529248;27529603	27486371;27493478;27494177;27497374;27500010;27504570;27507112;27508786;27512381;27520749;27524141;27529403;27529808	3975	1077	936	0.869081
NM_001352583	ACBD5	NM_001352583.1	chr10;chr10;chr10;chr10;chr10;chr10;chr10;chr10;chr10;chr10;chr10;chr10	27484143;27493369;27494127;27497175;27499743;27504464;27506909;27508652;27512267;27520677;27529248;27529603	27486371;27493478;27494177;27497374;27500010;27504570;27507112;27508786;27512381;27520749;27529403;27529808	3854	1077	936	0.869081
NM_001352576	ACBD5	NM_001352576.1	chr10;chr10;chr10;chr10;chr10;chr10;chr10;chr10;chr10;chr10;chr10;chr10;chr10;chr10	27484143;27493369;27494127;27497175;27499743;27504464;27506909;27508652;27512136;27512267;27520677;27524021;27529248;27530756	27486371;27493478;27494177;27497374;27500010;27504570;27507112;27508786;27512168;27512381;27520749;27524141;27529413;27530797	3854	1073	933	0.869525
NM_001352582	ACBD5	NM_001352582.2	chr10;chr10;chr10;chr10;chr10;chr10;chr10;chr10;chr10;chr10;chr10;chr10	27484143;27493369;27494127;27497175;27499743;27504464;27508652;27512267;27520677;27524021;27529248;27530988	27486371;27493478;27494177;27497374;27500010;27504570;27508786;27512381;27520749;27524141;27529413;27531040	3628	1067	928	0.869728
NM_001352569	ACBD5	NM_001352569.1	chr10;chr10;chr10;chr10;chr10;chr10;chr10;chr10;chr10;chr10;chr10;chr10;chr10;chr10	27484143;27493369;27494127;27497175;27499743;27504464;27506909;27508652;27512136;27512267;27520677;27524021;27529248;27529603	27486371;27493478;27494177;27497374;27500010;27504570;27507112;27508786;27512168;27512381;27520749;27524141;27529413;27529808	4018	1077	939	0.871866
NM_001352573	ACBD5	NM_001352573.1	chr10;chr10;chr10;chr10;chr10;chr10;chr10;chr10;chr10;chr10;chr10;chr10;chr10;chr10	27484143;27493369;27494127;27497175;27499743;27504464;27506909;27508652;27512136;27512267;27520677;27524021;27529248;27529603	27486371;27493478;27494177;27497374;27500010;27504570;27507112;27508732;27512168;27512381;27520749;27524141;27529413;27529808	3964	1077	939	0.871866
NM_001352568	ACBD5	NM_001352568.1	chr10;chr10;chr10;chr10;chr10;chr10;chr10;chr10;chr10;chr10;chr10;chr10;chr10;chr10	27484143;27493369;27494127;27497175;27499743;27504464;27506909;27508652;27512136;27512267;27520677;27524021;27529248;27529603	27486371;27493478;27494177;27497374;27500010;27504570;27507112;27508786;27512168;27512381;27520749;27524141;27529403;27529808	4008	1077	939	0.871866
NM_001352585	ACBD5	NM_001352585.1	chr10;chr10;chr10;chr10;chr10;chr10;chr10;chr10;chr10;chr10;chr10;chr10;chr10	27484143;27493369;27494127;27497175;27499743;27504464;27506909;27508652;27512136;27512267;27520677;27529248;27529603	27486371;27493478;27494177;27497374;27500010;27504570;27507112;27508786;27512168;27512381;27520749;27529403;27529808	3887	1077	939	0.871866
NM_001271512	ACBD5	NM_001271512.3	chr10;chr10;chr10;chr10;chr10;chr10;chr10;chr10;chr10;chr10;chr10;chr10	27484143;27493369;27494127;27497175;27499743;27504464;27506909;27508652;27512267;27520677;27524021;27529248	27486371;27493478;27494177;27497374;27500010;27504570;27507112;27508786;27512381;27520749;27524141;27529808	4174	1077	940	0.872795
NM_001352588	ACBD5	NM_001352588.1	chr10;chr10;chr10;chr10;chr10;chr10;chr10;chr10;chr10;chr10;chr10;chr10	27484143;27493369;27494127;27497175;27499743;27504464;27508652;27512267;27520677;27524021;27529248;27529603	27486371;27493478;27494177;27497374;27500010;27504570;27508786;27512381;27520749;27524141;27529413;27529808	3781	1070	934	0.872897
NM_001352579	ACBD5	NM_001352579.1	chr10;chr10;chr10;chr10;chr10;chr10;chr10;chr10;chr10;chr10;chr10;chr10;chr10	27484143;27493369;27494127;27497175;27499743;27504464;27506909;27508652;27512267;27520677;27524021;27529248;27530295	27486371;27493478;27494177;27497374;27500010;27504570;27507112;27508786;27512381;27520749;27524141;27529413;27530748	4233	1078	941	0.872913
NM_001352571	ACBD5	NM_001352571.1	chr10;chr10;chr10;chr10;chr10;chr10;chr10;chr10;chr10;chr10;chr10;chr10;chr10	27484143;27493369;27494127;27497175;27499743;27504464;27506909;27508652;27512136;27512267;27520677;27524021;27529248	27486371;27493478;27494177;27497374;27500010;27504570;27507112;27508786;27512168;27512381;27520749;27524141;27529808	4207	1077	943	0.87558
NM_001352581	ACBD5	NM_001352581.1	chr10;chr10;chr10;chr10;chr10;chr10;chr10;chr10;chr10;chr10;chr10;chr10;chr10	27484143;27493369;27494127;27497175;27499743;27504464;27508652;27512136;27512267;27520677;27524021;27529248;27529603	27486371;27493478;27494177;27497374;27500010;27504570;27508786;27512168;27512381;27520749;27524141;27529413;27529808	3814	1070	937	0.875701
NM_001352587	ACBD5	NM_001352587.1	chr10;chr10;chr10;chr10;chr10;chr10;chr10;chr10;chr10;chr10;chr10	27484143;27493369;27494127;27497175;27499743;27504464;27508652;27512267;27520677;27524021;27529248	27486371;27493478;27494177;27497374;27500010;27504570;27508786;27512381;27520749;27524141;27529808	3970	1070	938	0.876636
NM_001352586	ACBD5	NM_001352586.1	chr10;chr10;chr10;chr10;chr10;chr10;chr10;chr10;chr10;chr10;chr10;chr10	27484143;27493369;27494127;27497175;27499743;27504464;27508652;27512136;27512267;27520677;27524021;27529248	27486371;27493478;27494177;27497374;27500010;27504570;27508786;27512168;27512381;27520749;27524141;27529808	4003	1070	941	0.879439
NM_001352570	ACBD5	NM_001352570.1	chr10;chr10;chr10;chr10;chr10;chr10;chr10;chr10;chr10;chr10;chr10;chr10;chr10	27471767;27493369;27494127;27497175;27499743;27504464;27506909;27508652;27512267;27520677;27524021;27529248;27529603	27473244;27493478;27494177;27497374;27500010;27504570;27507112;27508786;27512381;27520749;27524141;27529413;27529808	3234	586	542	0.924915
NM_032360	ACBD6	NM_032360.4	chr1;chr1;chr1;chr1;chr1;chr1;chr1;chr1	180257365;180283827;180366651;180382501;180399315;180461404;180464596;180471180	180257652;180283857;180366740;180382606;180399397;180461500;180464660;180471712	1293	1304	1056	0.809816
NM_001039844	ACBD7	NM_001039844.3	chr10;chr10;chr10;chr10	15117474;15120690;15120922;15130716	15120602;15120752;15121039;15130775	3370	504	421	0.835317
NR_144471	ACBD7-DCLRE1CP1	NR_144471.1	chr10;chr10;chr10;chr10;chr10;chr10;chr10;chr10	15057071;15058903;15059226;15060050;15063803;15113532;15120922;15130716	15057470;15059043;15059290;15060151;15063862;15113582;15121039;15130775	997	54	35	0.648148
NM_032592	ACCS	NM_032592.4	chr11;chr11;chr11;chr11;chr11;chr11;chr11;chr11;chr11;chr11;chr11;chr11;chr11;chr11;chr11	44087820;44089178;44092806;44094997;44096162;44097076;44098829;44099395;44100234;44101081;44102570;44102729;44104719;44104974;44105245	44088251;44089465;44092865;44095067;44096231;44097142;44098926;44099472;44100334;44101170;44102615;44102870;44104861;44105127;44105787	2383	153	36	0.235294
NM_001127219	ACCS	NM_001127219.2	chr11;chr11;chr11;chr11;chr11;chr11;chr11;chr11;chr11;chr11;chr11;chr11;chr11;chr11;chr11	44087820;44089178;44092806;44094997;44096162;44097076;44098829;44099395;44100234;44101081;44102570;44102729;44104719;44104974;44105245	44087872;44089465;44092865;44095067;44096231;44097142;44098926;44099472;44100334;44101170;44102615;44102870;44104861;44105127;44105787	2004	142	35	0.246479
NM_001031854	ACCSL	NM_001031854.2	chr11;chr11;chr11;chr11;chr11;chr11;chr11;chr11;chr11;chr11;chr11;chr11;chr11;chr11	44069531;44071612;44072102;44072885;44073203;44074212;44074541;44074956;44076752;44077590;44077735;44079867;44080096;44081388	44070090;44071671;44072172;44072954;44073269;44074309;44074618;44075056;44076841;44077635;44077876;44080009;44080249;44081527	1820	1	1	1
NM_001363113	ACCSL	NM_001363113.1	chr11;chr11;chr11;chr11;chr11;chr11;chr11;chr11;chr11;chr11;chr11;chr11;chr11;chr11	44069531;44071565;44072102;44072885;44073203;44074212;44074541;44074956;44076752;44077590;44077735;44079867;44080096;44081388	44070090;44071671;44072172;44072954;44073269;44074309;44074618;44075056;44076841;44077635;44077876;44080009;44080249;44081527	1867	1	1	1
NM_001082486	ACD	NM_001082486.2	chr16;chr16;chr16;chr16;chr16;chr16;chr16;chr16;chr16;chr16;chr16;chr16	67691415;67691665;67691889;67692458;67692623;67692831;67693132;67693278;67693440;67693605;67693806;67694025	67691587;67691756;67692265;67692544;67692719;67692982;67693166;67693322;67693516;67693698;67693948;67694163	1511	487	367	0.753593
NM_022914	ACD	NM_022914.3	chr16;chr16;chr16;chr16;chr16;chr16;chr16;chr16;chr16;chr16;chr16;chr16	67691415;67691665;67691889;67692458;67692623;67692831;67693132;67693278;67693440;67693605;67693806;67694025	67691587;67691756;67692265;67692544;67692719;67692982;67693166;67693322;67693516;67693698;67693939;67694163	1502	487	367	0.753593
NM_001178057	ACE	NM_001178057.2	chr17;chr17;chr17;chr17;chr17;chr17;chr17;chr17;chr17;chr17;chr17;chr17;chr17	61562207;61562597;61563918;61564347;61566009;61566302;61568315;61568570;61570797;61571283;61571733;61574159;61574498	61562427;61562733;61564076;61564434;61566152;61566493;61568412;61568742;61571020;61571427;61571831;61574346;61575734	3105	102	32	0.313725
NM_152830	ACE	NM_152830.3	chr17;chr17;chr17;chr17;chr17;chr17;chr17;chr17;chr17;chr17;chr17;chr17;chr17;chr17	61562207;61562597;61563918;61564347;61566009;61566302;61568315;61568570;61570797;61571283;61571733;61573755;61574159;61574498	61562427;61562733;61564076;61564434;61566152;61566493;61568412;61568742;61571020;61571427;61571831;61573877;61574346;61575734	3228	103	33	0.320388
NM_000789	ACE	NM_000789.4	chr17;chr17;chr17;chr17;chr17;chr17;chr17;chr17;chr17;chr17;chr17;chr17;chr17;chr17;chr17;chr17;chr17;chr17;chr17;chr17;chr17;chr17;chr17;chr17;chr17	61554422;61555292;61556368;61557130;61557698;61558452;61558927;61559827;61560390;61560821;61561210;61561691;61562597;61563918;61564347;61566009;61566302;61568315;61568570;61570797;61571283;61571733;61573755;61574159;61574498	61554704;61555459;61556461;61557273;61557889;61558549;61559099;61560050;61560534;61560919;61561332;61561902;61562733;61564076;61564434;61566152;61566493;61568412;61568742;61571020;61571427;61571831;61573877;61574346;61575734	4962	133	44	0.330827
NM_001371415	ACE2	NM_001371415.1	chrX;chrX;chrX;chrX;chrX;chrX;chrX;chrX;chrX;chrX;chrX;chrX;chrX;chrX;chrX;chrX;chrX;chrX	15579156;15582147;15584376;15585849;15588418;15589747;15590324;15591490;15593789;15596212;15599344;15603598;15605876;15607467;15609836;15610352;15612968;15618849	15580136;15582341;15584492;15585949;15588476;15589919;15590446;15591588;15593933;15596438;15599513;15603695;15605981;15607579;15609979;15610445;15613126;15619083	3339	8	10	1.25
NM_021804	ACE2	NM_021804.3	chrX;chrX;chrX;chrX;chrX;chrX;chrX;chrX;chrX;chrX;chrX;chrX;chrX;chrX;chrX;chrX;chrX;chrX;chrX	15579156;15582147;15584376;15585849;15588418;15589747;15590324;15591490;15593789;15596212;15599344;15603598;15605876;15607467;15609836;15610352;15612968;15618849;15620079	15580136;15582341;15584492;15585949;15588476;15589919;15590446;15591588;15593933;15596438;15599513;15603695;15605981;15607579;15609979;15610445;15613126;15619137;15620281	3596	8	10	1.25
NM_133492	ACER1	NM_133492.3	chr19;chr19;chr19;chr19;chr19;chr19	6306153;6307164;6309708;6312160;6312396;6333470	6306893;6307301;6309845;6312301;6312510;6333623	1428	4	0	0
NM_001010887	ACER2	NM_001010887.3	chr9;chr9;chr9;chr9;chr9;chr9	19409007;19423860;19424698;19434945;19446279;19450448	19409190;19423974;19424839;19435082;19446416;19452503	2773	60	9	0.15
NM_001300953	ACER3	NM_001300953.2	chr11;chr11;chr11;chr11;chr11;chr11;chr11;chr11;chr11;chr11;chr11_jh159143_fix;chr11_jh159143_fix;chr11_jh159143_fix;chr11_jh159143_fix;chr11_jh159143_fix	76571962;76670023;76687333;76696687;76701583;76709807;76726060;76727719;76730775;76731318;398;16653;18312;21368;21911	76572123;76670075;76687385;76696768;76701618;76709865;76726161;76727823;76730820;76737841;458;16754;18416;21413;28434	14060	612	589	0.962418
NM_001300955	ACER3	NM_001300955.2	chr11;chr11;chr11;chr11;chr11;chr11;chr11;chr11;chr11;chr11;chr11_jh159143_fix;chr11_jh159143_fix;chr11_jh159143_fix;chr11_jh159143_fix;chr11_jh159143_fix	76571962;76637601;76687333;76696687;76701583;76709807;76726060;76727719;76730775;76731318;398;16653;18312;21368;21911	76572123;76637711;76687385;76696768;76701618;76709865;76726161;76727823;76730820;76737841;458;16754;18416;21413;28434	14118	612	591	0.965686
NM_001300954	ACER3	NM_001300954.2	chr11;chr11;chr11;chr11;chr11;chr11;chr11;chr11;chr11;chr11;chr11;chr11_jh159143_fix;chr11_jh159143_fix;chr11_jh159143_fix;chr11_jh159143_fix;chr11_jh159143_fix	76571962;76637601;76670121;76687333;76696687;76701583;76709807;76726060;76727719;76730775;76731318;398;16653;18312;21368;21911	76572123;76637711;76670244;76687385;76696768;76701618;76709865;76726161;76727823;76730820;76737841;458;16754;18416;21413;28434	14242	612	591	0.965686
NM_018367	ACER3	NM_018367.7	chr11;chr11;chr11;chr11;chr11;chr11;chr11;chr11;chr11;chr11;chr11;chr11_jh159143_fix;chr11_jh159143_fix;chr11_jh159143_fix;chr11_jh159143_fix;chr11_jh159143_fix	76571962;76637601;76670023;76687333;76696687;76701583;76709807;76726060;76727719;76730775;76731318;398;16653;18312;21368;21911	76572123;76637711;76670075;76687385;76696768;76701618;76709865;76726161;76727823;76730820;76737841;458;16754;18416;21413;28434	14171	612	591	0.965686
NM_001367918	ACHE	NM_001367918.1	chr7;chr7;chr7;chr7;chr7;chr7	100487615;100488790;100489955;100490786;100494174;100494225	100487956;100488959;100490439;100491876;100494222;100494614	2527	35	30	0.857143
NM_001367919	ACHE	NM_001367919.2	chr7;chr7;chr7;chr7;chr7;chr7	100487615;100488790;100489955;100490786;100494174;100494225	100487956;100488959;100490439;100491873;100494222;100494614	2524	35	30	0.857143
NM_001302622	ACHE	NM_001302622.2	chr7;chr7;chr7;chr7;chr7	100487615;100488790;100489955;100490786;100493680	100487956;100488959;100490439;100491873;100493750	2156	34	30	0.882353
NM_001367917	ACHE	NM_001367917.1	chr7;chr7;chr7;chr7;chr7	100487615;100488790;100489955;100490786;100492157	100487956;100488959;100490439;100491876;100492227	2159	32	30	0.9375
NM_001367915	ACHE	NM_001367915.1	chr7;chr7;chr7;chr7;chr7	100487615;100488790;100489955;100490786;100493423	100487956;100488959;100490439;100491876;100493509	2175	32	30	0.9375
NM_000665	ACHE	NM_000665.5	chr7;chr7;chr7;chr7;chr7	100487615;100488790;100489955;100490786;100493423	100487956;100488959;100490439;100491873;100493509	2172	32	30	0.9375
NM_001282449	ACHE	NM_001282449.2	chr7;chr7;chr7;chr7;chr7	100487615;100488790;100489955;100490786;100493423	100487956;100488959;100490175;100491873;100493509	1908	29	29	1
NR_160407	ACHE	NR_160407.1	chr7;chr7;chr7;chr7	100487615;100488790;100490786;100494174	100487956;100488959;100491876;100494614	2044	28	28	1
NR_160408	ACHE	NR_160408.2	chr7;chr7;chr7;chr7	100487615;100488790;100490786;100493423	100487956;100488959;100491873;100493509	1687	25	28	1.12
NM_001302621	ACHE	NM_001302621.3	chr7;chr7;chr7;chr7;chr7	100487615;100488790;100489955;100490786;100493423	100488709;100488959;100490439;100491876;100493509	2928	32	36	1.125
NM_001164815	ACIN1	NM_001164815.1	chr14;chr14;chr14;chr14;chr14;chr14;chr14;chr14;chr14;chr14;chr14;chr14;chr14;chr14;chr14;chr14;chr14;chr14	23527773;23530293;23530507;23531377;23531625;23532138;23532645;23533314;23533564;23535175;23538685;23547360;23548029;23548756;23550957;23559731;23562688;23564184	23528683;23530393;23530831;23531484;23531732;23532283;23532786;23533466;23533697;23535217;23538826;23547475;23548247;23550018;23551045;23559842;23562753;23564823	4818	6375	7298	1.14478
NM_001164814	ACIN1	NM_001164814.1	chr14;chr14;chr14;chr14;chr14;chr14;chr14;chr14;chr14;chr14;chr14;chr14;chr14;chr14;chr14;chr14;chr14;chr14;chr14	23527773;23530293;23530507;23531377;23531625;23532138;23532645;23533314;23533564;23535175;23538685;23547360;23548029;23548756;23550957;23559191;23559731;23562688;23564184	23528683;23530393;23530831;23531484;23531732;23532283;23532786;23533430;23533694;23535217;23538826;23547475;23548247;23550018;23551045;23559310;23559842;23562753;23564823	4899	6375	7299	1.14494
NM_014977	ACIN1	NM_014977.3	chr14;chr14;chr14;chr14;chr14;chr14;chr14;chr14;chr14;chr14;chr14;chr14;chr14;chr14;chr14;chr14;chr14;chr14;chr14	23527773;23530293;23530507;23531377;23531625;23532138;23532645;23533314;23533564;23535175;23538685;23547360;23548029;23548756;23550957;23559191;23559731;23562688;23564184	23528683;23530393;23530831;23531484;23531732;23532283;23532786;23533466;23533697;23535217;23538826;23547475;23548247;23550018;23551045;23559310;23559842;23562753;23564823	4938	6375	7300	1.1451
NM_001164816	ACIN1	NM_001164816.2	chr14;chr14;chr14;chr14;chr14;chr14;chr14;chr14;chr14;chr14;chr14;chr14	23527773;23530293;23530507;23531377;23531625;23532138;23532645;23533314;23533564;23535175;23538685;23540636	23528683;23530393;23530831;23531484;23531732;23532283;23532786;23533466;23533697;23535217;23538826;23540778	2456	5047	6545	1.29681
NM_001164817	ACIN1	NM_001164817.2	chr14;chr14;chr14;chr14;chr14;chr14;chr14;chr14;chr14;chr14;chr14;chr14;chr14	23527773;23530293;23530507;23531377;23531625;23532138;23532645;23533314;23533564;23535175;23538685;23540334;23540636	23528683;23530393;23530831;23531484;23531732;23532283;23532786;23533466;23533697;23535217;23538826;23540395;23540778	2518	5055	6585	1.30267
NM_002036	ACKR1	NM_002036.4	chr1;chr1	159174665;159175251	159174770;159176290	1146	0	0	#DIV/0!
NM_001122951	ACKR1	NM_001122951.3	chr1;chr1	159174665;159175201	159174770;159176290	1196	0	0	#DIV/0!
NM_001296	ACKR2	NM_001296.5	chr3;chr3;chr3	42850937;42861123;42905958	42851024;42861203;42908778	2990	8	1	0.125
NM_020311	ACKR3	NM_020311.3	chr2;chr2	237478468;237489083	237478567;237490997	2015	0	2	#DIV/0!
NM_016557	ACKR4	NM_016557.4	chr3;chr3	132316114;132319233	132316167;132321488	2310	16	11	0.6875
NM_178445	ACKR4	NM_178445.2	chr3	132318981	132321488	2508	15	11	0.733333
NM_001303274	ACLY	NM_001303274.1	chr17;chr17;chr17;chr17;chr17;chr17;chr17;chr17;chr17;chr17;chr17;chr17;chr17;chr17;chr17;chr17;chr17;chr17;chr17;chr17;chr17;chr17;chr17;chr17;chr17;chr17;chr17;chr17;chr17;chr17_gl582976_fix;chr17_gl582976_fix;chr17_gl582976_fix;chr17_gl582976_fix;chr17_gl582976_fix;chr17_gl582976_fix;chr17_gl582976_fix;chr17_gl582976_fix;chr17_gl582976_fix;chr17_gl582976_fix;chr17_gl582976_fix;chr17_gl582976_f…	40023170;40024962;40025296;40025727;40027942;40028285;40030064;40034356;40035050;40039375;40040446;40042365;40043852;40048532;40049286;40052873;40054002;40054884;40057949;40060982;40061775;40062781;40063695;40065242;40065763;40066475;40068673;40069968;40075133;153559;155351;155685;156116;158331;158674;160453;164745;165439;169764;170835;172754;174241;178921;179675;183262;184391;185273;188338;19137…	40024157;40025038;40025378;40025840;40028085;40028435;40030218;40034449;40035177;40039485;40040527;40042561;40043956;40048700;40049427;40052902;40054092;40055038;40058066;40061043;40061911;40062899;40063825;40065321;40065953;40066537;40068795;40070153;40075275;154546;155427;155767;156229;158474;158824;160607;164838;165566;169874;170916;172950;174345;179089;179816;183291;184481;185427;188455;19143…	8738	15184	2394	0.157666
NM_001096	ACLY	NM_001096.3	chr17;chr17;chr17;chr17;chr17;chr17;chr17;chr17;chr17;chr17;chr17;chr17;chr17;chr17;chr17;chr17;chr17;chr17;chr17;chr17;chr17;chr17;chr17;chr17;chr17;chr17;chr17;chr17;chr17;chr17_gl582976_fix;chr17_gl582976_fix;chr17_gl582976_fix;chr17_gl582976_fix;chr17_gl582976_fix;chr17_gl582976_fix;chr17_gl582976_fix;chr17_gl582976_fix;chr17_gl582976_fix;chr17_gl582976_fix;chr17_gl582976_fix;chr17_gl582976_f…	40023171;40024962;40025296;40025727;40027942;40028285;40030064;40034356;40035050;40039375;40040446;40042365;40043852;40048532;40049286;40052873;40054002;40054884;40057949;40060982;40061775;40062781;40063695;40065242;40065763;40066475;40068673;40069968;40075133;153560;155351;155685;156116;158331;158674;160453;164745;165439;169764;170835;172754;174241;178921;179675;183262;184391;185273;188338;19137…	40024157;40025038;40025378;40025840;40028085;40028435;40030218;40034449;40035177;40039485;40040527;40042561;40043956;40048700;40049427;40052902;40054092;40055038;40058066;40061043;40061911;40062899;40063825;40065321;40065953;40066537;40068795;40070149;40075204;154546;155427;155767;156229;158474;158824;160607;164838;165566;169874;170916;172950;174345;179089;179816;183291;184481;185427;188455;19143…	8586	15184	2394	0.157666
NM_001303275	ACLY	NM_001303275.1	chr17;chr17;chr17;chr17;chr17;chr17;chr17;chr17;chr17;chr17;chr17;chr17;chr17;chr17;chr17;chr17;chr17;chr17;chr17;chr17;chr17;chr17;chr17;chr17;chr17;chr17;chr17;chr17;chr17_gl582976_fix;chr17_gl582976_fix;chr17_gl582976_fix;chr17_gl582976_fix;chr17_gl582976_fix;chr17_gl582976_fix;chr17_gl582976_fix;chr17_gl582976_fix;chr17_gl582976_fix;chr17_gl582976_fix;chr17_gl582976_fix;chr17_gl582976_fix;chr…	40023170;40024962;40025296;40025727;40027942;40028285;40030064;40034356;40035050;40039375;40040446;40042365;40043852;40048532;40049286;40054002;40054884;40057949;40060982;40061775;40062781;40063695;40065242;40065763;40066475;40068673;40069968;40075133;153559;155351;155685;156116;158331;158674;160453;164745;165439;169764;170835;172754;174241;178921;179675;184391;185273;188338;191371;192164;193170;…	40024157;40025038;40025378;40025840;40028085;40028435;40030218;40034449;40035177;40039485;40040527;40042561;40043956;40048700;40049427;40054092;40055038;40058066;40061043;40061911;40062899;40063825;40065321;40065953;40066537;40068795;40070153;40075275;154546;155427;155767;156229;158474;158824;160607;164838;165566;169874;170916;172950;174345;179089;179816;184481;185427;188455;191432;192300;193288;…	8678	15182	2394	0.157687
NM_198830	ACLY	NM_198830.1	chr17;chr17;chr17;chr17;chr17;chr17;chr17;chr17;chr17;chr17;chr17;chr17;chr17;chr17;chr17;chr17;chr17;chr17;chr17;chr17;chr17;chr17;chr17;chr17;chr17;chr17;chr17;chr17;chr17_gl582976_fix;chr17_gl582976_fix;chr17_gl582976_fix;chr17_gl582976_fix;chr17_gl582976_fix;chr17_gl582976_fix;chr17_gl582976_fix;chr17_gl582976_fix;chr17_gl582976_fix;chr17_gl582976_fix;chr17_gl582976_fix;chr17_gl582976_fix;chr…	40023179;40024962;40025296;40025727;40027942;40028285;40030064;40034356;40035050;40039375;40040446;40042365;40043852;40048532;40049286;40054002;40054884;40057949;40060982;40061775;40062781;40063695;40065242;40065763;40066475;40068673;40069968;40075133;153568;155351;155685;156116;158331;158674;160453;164745;165439;169764;170835;172754;174241;178921;179675;184391;185273;188338;191371;192164;193170;…	40024157;40025038;40025378;40025840;40028085;40028435;40030218;40034449;40035177;40039485;40040527;40042561;40043956;40048700;40049427;40054092;40055038;40058066;40061043;40061911;40062899;40063825;40065321;40065953;40066537;40068795;40070149;40075272;154546;155427;155767;156229;158474;158824;160607;164838;165566;169874;170916;172950;174345;179089;179816;184481;185427;188455;191432;192300;193288;…	8646	15182	2394	0.157687
NM_138326	ACMSD	NM_138326.3	chr2;chr2;chr2;chr2;chr2;chr2;chr2;chr2;chr2;chr2	135596186;135602803;135616831;135619539;135620965;135625149;135628535;135630039;135655911;135659368	135596309;135602847;135616927;135619588;135621201;135625242;135628630;135630211;135656009;135659604	1252	26	12	0.461538
NM_001307983	ACMSD	NM_001307983.2	chr2;chr2;chr2;chr2;chr2;chr2;chr2;chr2;chr2;chr2	135596186;135601935;135602803;135616831;135620965;135625149;135628535;135630039;135655911;135659368	135596309;135602041;135602847;135616927;135621201;135625242;135628630;135630211;135656009;135659604	1309	26	12	0.461538
NM_001278352	ACO1	NM_001278352.1	chr9;chr9;chr9;chr9;chr9;chr9;chr9;chr9;chr9;chr9;chr9;chr9;chr9;chr9;chr9;chr9;chr9;chr9;chr9;chr9;chr9;chr9	32384601;32386369;32405483;32407259;32408512;32418126;32418326;32419036;32420854;32423317;32424547;32425836;32427299;32429417;32430416;32431717;32433726;32434557;32436248;32440463;32448894;32449996	32384733;32386440;32405601;32407427;32408649;32418195;32418509;32419175;32421025;32423417;32424663;32425995;32427434;32429501;32430572;32431841;32433830;32434699;32436395;32440585;32449079;32450834	3622	897	341	0.380156
NM_002197	ACO1	NM_002197.3	chr9;chr9;chr9;chr9;chr9;chr9;chr9;chr9;chr9;chr9;chr9;chr9;chr9;chr9;chr9;chr9;chr9;chr9;chr9;chr9;chr9	32384641;32405483;32407259;32408512;32418126;32418326;32419036;32420854;32423317;32424547;32425836;32427299;32429417;32430416;32431717;32433726;32434557;32436248;32440463;32448894;32449996	32384733;32405601;32407427;32408649;32418195;32418509;32419175;32421025;32423417;32424663;32425995;32427434;32429501;32430572;32431841;32433830;32434699;32436395;32440585;32449079;32454767	7443	991	401	0.404642
NM_001362840	ACO1	NM_001362840.2	chr9;chr9;chr9;chr9;chr9;chr9;chr9;chr9;chr9;chr9;chr9;chr9;chr9;chr9;chr9;chr9;chr9;chr9;chr9;chr9;chr9;chr9	32384641;32386369;32405483;32407259;32408512;32418126;32418326;32419036;32420854;32423317;32424547;32425836;32427299;32429417;32430416;32431717;32433726;32434557;32436248;32440463;32448894;32449996	32384733;32386436;32405601;32407427;32408649;32418195;32418509;32419175;32421025;32423417;32424663;32425995;32427434;32429501;32430572;32431841;32433830;32434699;32436395;32440585;32449079;32454767	7511	991	401	0.404642
NM_001098	ACO2	NM_001098.3	chr22;chr22;chr22;chr22;chr22;chr22;chr22;chr22;chr22;chr22;chr22;chr22;chr22;chr22;chr22;chr22;chr22;chr22	41865121;41895730;41903795;41907880;41911381;41911771;41913531;41914485;41916175;41918834;41919209;41919834;41920850;41921197;41922266;41923292;41923905;41924483	41865186;41895866;41904053;41907972;41911539;41911921;41913635;41914576;41916280;41918991;41919282;41919945;41920972;41921352;41922457;41923424;41924026;41924978	2734	3732	1548	0.414791
NM_001258406	ACOD1	NM_001258406.2	chr13;chr13;chr13;chr13;chr13	77522646;77526624;77527735;77529454;77531145	77522705;77526785;77527824;77529659;77532773	2147	0	0	#DIV/0!
NM_001037161	ACOT1	NM_001037161.2	chr14;chr14;chr14	74003847;74008197;74009754	74004582;74008399;74010500	1686	48	54	1.125
NM_147161	ACOT11	NM_147161.4	chr1;chr1;chr1;chr1;chr1;chr1;chr1;chr1;chr1;chr1;chr1;chr1;chr1;chr1;chr1;chr1	55013901;55050328;55051508;55058219;55059614;55060229;55062932;55064969;55066942;55068342;55069544;55070019;55070749;55072807;55073615;55074630	55014015;55050535;55051577;55058279;55059712;55060364;55063088;55065088;55067086;55068397;55069610;55070102;55070882;55072938;55073741;55076002	3084	70	3	0.0428571
NM_015547	ACOT11	NM_015547.4	chr1;chr1;chr1;chr1;chr1;chr1;chr1;chr1;chr1;chr1;chr1;chr1;chr1;chr1;chr1;chr1;chr1	55013901;55050328;55051508;55058219;55059614;55060229;55062932;55064969;55066942;55068342;55069544;55070019;55070749;55072807;55073615;55096407;55100361	55014015;55050535;55051577;55058279;55059712;55060364;55063088;55065088;55067086;55068397;55069610;55070102;55070882;55072938;55073741;55096559;55104865	6369	44	2	0.0454545
NM_130767	ACOT12	NM_130767.3	chr5;chr5;chr5;chr5;chr5;chr5;chr5;chr5;chr5;chr5;chr5;chr5;chr5;chr5;chr5	80625815;80626633;80628296;80631587;80638491;80639637;80639979;80640710;80641704;80643593;80655722;80659607;80667569;80681576;80689807	80626362;80626759;80628424;80631720;80638574;80639700;80640034;80640860;80641823;80643749;80655857;80659708;80667629;80681645;80689953	2086	3	0	0
NM_018473	ACOT13	NM_018473.4	chr6;chr6;chr6	24667305;24698111;24701687	24667572;24698295;24705274	4041	1119	543	0.485255
NM_001160094	ACOT13	NM_001160094.1	chr6;chr6;chr6;chr6	24667263;24687633;24698111;24701687	24667572;24687921;24698295;24705297	4395	1121	565	0.504014
NM_001364178	ACOT2	NM_001364178.1	chr14;chr14;chr14	74035763;74040092;74040990	74036587;74040294;74041111	1150	496	427	0.860887
NM_006821	ACOT2	NM_006821.5	chr14;chr14;chr14	74035763;74040092;74041612	74036587;74040294;74042362	1779	498	438	0.879518
NM_001364177	ACOT2	NM_001364177.1	chr14;chr14;chr14	74035763;74040092;74041612	74036100;74040294;74042362	1292	418	386	0.923445
NR_046028	ACOT2	NR_046028.1	chr14;chr14;chr14;chr14	74034324;74035982;74040092;74041612	74034833;74036100;74040294;74042362	1583	407	399	0.980344
NM_152331	ACOT4	NM_152331.3	chr14;chr14;chr14	74058410;74060406;74061753	74059120;74060608;74062470	1632	3	5	1.66667
NM_001365789	ACOT6	NM_001365789.1	chr14;chr14;chr14;chr14	74077649;74078220;74083694;74085938	74077745;74078301;74083896;74086592	1037	7	2	0.285714
NM_001365788	ACOT6	NM_001365788.1	chr14;chr14;chr14	74079221;74083698;74085938	74079736;74083896;74086592	1370	7	2	0.285714
NM_001037162	ACOT6	NM_001037162.1	chr14;chr14	74083548;74085938	74083896;74086592	1004	7	2	0.285714
NM_181864	ACOT7	NM_181864.3	chr1;chr1;chr1;chr1;chr1;chr1;chr1;chr1;chr1	6324332;6341162;6354924;6378552;6387359;6393537;6399493;6409809;6445554	6324755;6341346;6355040;6378638;6387473;6393628;6399649;6409926;6445828	1570	1941	1000	0.515198
NM_181866	ACOT7	NM_181866.3	chr1;chr1;chr1;chr1;chr1;chr1;chr1;chr1;chr1	6324332;6341162;6354924;6378552;6387359;6393537;6399493;6409809;6418886	6324755;6341346;6355040;6378638;6387473;6393628;6399649;6409926;6418989	1399	1941	1000	0.515198
NM_181865	ACOT7	NM_181865.3	chr1;chr1;chr1;chr1;chr1;chr1;chr1;chr1;chr1	6324332;6341162;6354924;6378552;6387359;6393537;6399493;6409809;6420630	6324755;6341346;6355040;6378638;6387473;6393628;6399649;6409926;6420774	1440	1941	1000	0.515198
NM_007274	ACOT7	NM_007274.3	chr1;chr1;chr1;chr1;chr1;chr1;chr1;chr1;chr1	6324332;6341162;6354924;6378552;6387359;6393537;6399493;6409809;6453317	6324755;6341346;6355040;6378638;6387473;6393628;6399649;6409926;6453826	1805	1956	1013	0.517894
NM_005469	ACOT8	NM_005469.4	chr20;chr20;chr20;chr20;chr20;chr20	44470360;44472166;44472902;44477089;44483798;44485827	44470595;44472360;44473059;44477314;44483931;44486031	1154	500	383	0.766
NM_001033583	ACOT9	NM_001033583.3	chrX;chrX;chrX;chrX;chrX;chrX;chrX;chrX;chrX;chrX;chrX;chrX;chrX;chrX;chrX	23719172;23722811;23723110;23723626;23723885;23724745;23725994;23731252;23739998;23740787;23748644;23748933;23751289;23754036;23761242	23722099;23722961;23723197;23723711;23723975;23724856;23726061;23731325;23740101;23740870;23748681;23749103;23751334;23754133;23761393	4291	739	226	0.305819
NM_001037171	ACOT9	NM_001037171.2	chrX;chrX;chrX;chrX;chrX;chrX;chrX;chrX;chrX;chrX;chrX;chrX;chrX;chrX;chrX;chrX	23719172;23722811;23723110;23723626;23723885;23724745;23725994;23731252;23739998;23740787;23748644;23748933;23751289;23752458;23754036;23761242	23722099;23722961;23723197;23723711;23723975;23724856;23726061;23731325;23740101;23740870;23748681;23749103;23751334;23752484;23754133;23761393	4318	742	227	0.30593
NM_001330259	ACOT9	NM_001330259.2	chrX;chrX;chrX;chrX;chrX;chrX;chrX;chrX;chrX;chrX;chrX;chrX;chrX;chrX	23719172;23722811;23723110;23723626;23723885;23724745;23725994;23731252;23739998;23740787;23748644;23748933;23751289;23761242	23722099;23722961;23723197;23723711;23723975;23724856;23726061;23731325;23740101;23740870;23748681;23749103;23751334;23761393	4193	737	226	0.306649
NM_007292	ACOX1	NM_007292.6	chr17;chr17;chr17;chr17;chr17;chr17;chr17;chr17;chr17;chr17;chr17;chr17;chr17;chr17	73937588;73944332;73945298;73945576;73945799;73946855;73947496;73949532;73951647;73951909;73953540;73969706;73974615;73975046	73942876;73944538;73945441;73945681;73945978;73947045;73947658;73949701;73951762;73952028;73953647;73969866;73974774;73975247	7317	922	819	0.888286
NM_004035	ACOX1	NM_004035.7	chr17;chr17;chr17;chr17;chr17;chr17;chr17;chr17;chr17;chr17;chr17;chr17;chr17;chr17	73937588;73944332;73945298;73945576;73945799;73946855;73947496;73949532;73951647;73951909;73953540;73956296;73974615;73975046	73942876;73944538;73945441;73945681;73945978;73947045;73947658;73949701;73951762;73952028;73953647;73956456;73974774;73975247	7317	922	819	0.888286
NM_001185039	ACOX1	NM_001185039.2	chr17;chr17;chr17;chr17;chr17;chr17;chr17;chr17;chr17;chr17;chr17;chr17;chr17;chr17	73937588;73944332;73945298;73945576;73945799;73946855;73947496;73949532;73951647;73951909;73953540;73956296;73974615;73974872	73942876;73944538;73945441;73945681;73945978;73947045;73947658;73949701;73951762;73952028;73953647;73956456;73974774;73975247	7491	922	822	0.89154
NM_003500	ACOX2	NM_003500.4	chr3;chr3;chr3;chr3;chr3;chr3;chr3;chr3;chr3;chr3;chr3;chr3;chr3;chr3;chr3	58490863;58494620;58502933;58508223;58510153;58512193;58514521;58516193;58516978;58517420;58519172;58519721;58520087;58520674;58522846	58491013;58494752;58503150;58508328;58510332;58512383;58514683;58516365;58517093;58517539;58519279;58519872;58520249;58520924;58522917	2297	4	1	0.25
NM_003501	ACOX3	NM_003501.3	chr4;chr4;chr4;chr4;chr4;chr4;chr4;chr4;chr4;chr4;chr4;chr4;chr4;chr4;chr4;chr4;chr4;chr4	8368009;8372635;8375288;8376705;8383219;8390900;8391339;8394060;8396347;8398664;8401283;8407682;8411939;8416019;8416581;8417493;8418105;8442375	8368807;8372721;8375355;8376879;8383334;8391013;8391461;8394180;8396469;8398846;8401379;8407770;8412082;8416108;8416655;8417726;8418262;8442450	2872	201	71	0.353234
NM_001101667	ACOX3	NM_001101667.1	chr4;chr4;chr4;chr4;chr4;chr4;chr4;chr4;chr4;chr4;chr4;chr4;chr4;chr4;chr4;chr4;chr4	8368009;8372635;8376705;8383219;8390900;8391339;8394060;8396347;8398664;8401283;8407682;8411939;8416019;8416581;8417493;8418105;8442375	8368807;8372721;8376879;8383334;8391013;8391461;8394180;8396469;8398846;8401379;8407770;8412082;8416108;8416655;8417726;8418262;8442452	2806	199	71	0.356784
NM_001142807	ACOXL	NM_001142807.4	chr2;chr2;chr2;chr2;chr2;chr2;chr2;chr2;chr2;chr2;chr2;chr2;chr2;chr2;chr2;chr2;chr2;chr2	111490150;111525945;111542309;111551227;111551653;111556187;111556591;111559229;111562840;111598948;111666366;111691066;111744685;111753470;111789204;111806795;111850442;111875193	111490351;111526041;111542392;111551313;111551751;111556301;111556677;111559301;111562972;111598982;111666482;111691219;111744794;111753581;111789291;111806865;111850543;111876125	2699	55	10	0.181818
NM_001371254	ACOXL	NM_001371254.1	chr2;chr2;chr2;chr2;chr2;chr2;chr2;chr2;chr2;chr2;chr2;chr2;chr2;chr2;chr2;chr2;chr2;chr2;chr2	111490150;111525945;111542309;111551227;111551653;111556187;111556591;111559229;111562840;111598948;111666366;111691066;111721201;111744685;111753470;111789204;111806795;111850442;111851064	111490351;111526041;111542392;111551313;111551751;111556301;111556677;111559301;111562972;111598982;111666482;111691219;111721290;111744794;111753581;111789291;111806865;111850543;111851921	2714	34	7	0.205882
NM_001365487	ACOXL	NM_001365487.2	chr2;chr2;chr2;chr2;chr2;chr2;chr2;chr2;chr2;chr2;chr2	111490150;111525945;111542309;111551227;111551653;111556187;111556591;111559229;111562840;111598948;111644358	111490351;111526041;111542392;111551313;111551751;111556301;111556677;111559301;111562972;111598982;111645594	2249	23	5	0.217391
NR_122074	ACOXL-AS1	NR_122074.1	chr2;chr2;chr2;chr2	111855918;111859474;111871716;111873097	111858720;111859653;111871875;111873165	3212	1	2	2
NM_001040649	ACP1	NM_001040649.2	chr2;chr2;chr2	264869;271866;272037	265007;271939;272481	658	822	1184	1.44039
NM_007099	ACP1	NM_007099.3	chr2;chr2;chr2;chr2;chr2;chr2	264869;271866;272192;275140;276980;277227	265007;271939;272305;275201;277085;278283	1552	2378	3783	1.59083
NR_024080	ACP1	NR_024080.1	chr2;chr2;chr2;chr2;chr2;chr2;chr2	264869;271866;272037;272192;275140;276980;277227	265007;271939;272065;272305;275201;277085;278283	1581	2379	3786	1.59142
NM_004300	ACP1	NM_004300.4	chr2;chr2;chr2;chr2;chr2;chr2	264947;271866;272037;275140;276980;277227	265007;271939;272150;275201;277085;278283	1474	2374	3781	1.59267
NM_001302489	ACP2	NM_001302489.1	chr11;chr11;chr11;chr11;chr11;chr11;chr11;chr11;chr11;chr11;chr11	47260853;47264274;47264569;47264790;47266286;47266856;47267025;47267233;47269192;47269589;47270036	47261800;47264449;47264675;47264872;47266418;47266945;47267123;47267385;47269278;47269684;47270179	2116	878	406	0.462415
NM_001302490	ACP2	NM_001302490.1	chr11;chr11;chr11;chr11;chr11;chr11;chr11;chr11;chr11;chr11	47260853;47264274;47264569;47264790;47266286;47266856;47267025;47267233;47269192;47270227	47261800;47264449;47264675;47264872;47266418;47266945;47267123;47267385;47269278;47270398	2048	880	407	0.4625
NM_001610	ACP2	NM_001610.4	chr11;chr11;chr11;chr11;chr11;chr11;chr11;chr11;chr11;chr11;chr11	47260853;47264274;47264569;47264790;47266286;47266856;47267025;47267233;47269192;47269589;47270227	47261800;47264449;47264675;47264872;47266418;47266945;47267123;47267385;47269278;47269684;47270365	2111	880	408	0.463636
NM_001357016	ACP2	NM_001357016.1	chr11;chr11;chr11;chr11;chr11;chr11;chr11;chr11;chr11;chr11;chr11	47260853;47264274;47264569;47264790;47266286;47266856;47267025;47267233;47269192;47269589;47270227	47261800;47264449;47264675;47264872;47266418;47266945;47267123;47267385;47269278;47269684;47270398	2144	880	408	0.463636
NM_001302492	ACP2	NM_001302492.1	chr11;chr11;chr11;chr11;chr11;chr11;chr11;chr11;chr11;chr11	47260853;47264274;47264569;47264790;47266286;47266856;47267233;47269192;47269589;47270227	47261800;47264449;47264675;47264872;47266418;47266973;47267385;47269278;47269684;47270398	2073	877	408	0.465222
NM_001302491	ACP2	NM_001302491.1	chr11;chr11;chr11;chr11;chr11;chr11;chr11;chr11;chr11	47260853;47264274;47264569;47264790;47266286;47267233;47269192;47269589;47270227	47261800;47264449;47264675;47264872;47266418;47267385;47269278;47269684;47270398	1955	865	405	0.468208
NM_001134194	ACP3	NM_001134194.2	chr3;chr3;chr3;chr3;chr3;chr3;chr3;chr3;chr3;chr3;chr3	132036251;132047111;132050491;132051036;132056300;132061396;132063771;132068764;132071564;132075530;132086548	132036420;132047206;132050577;132051188;132056398;132061488;132063903;132068846;132071667;132075699;132087146	1787	32	8	0.25
NM_001292037	ACP3	NM_001292037.2	chr3;chr3;chr3;chr3;chr3;chr3;chr3;chr3;chr3	132036251;132047111;132050491;132051036;132061396;132063771;132068764;132071564;132075530	132036420;132047206;132050577;132051188;132061488;132063903;132068846;132071667;132077685	3075	40	16	0.4
NM_001099	ACP3	NM_001099.5	chr3;chr3;chr3;chr3;chr3;chr3;chr3;chr3;chr3;chr3	132036251;132047111;132050491;132051036;132056300;132061396;132063771;132068764;132071564;132075530	132036420;132047206;132050577;132051188;132056398;132061488;132063903;132068846;132071667;132077685	3174	40	16	0.4
NM_033068	ACP4	NM_033068.3	chr19;chr19;chr19;chr19;chr19;chr19;chr19;chr19;chr19;chr19;chr19	51293672;51293851;51294031;51294913;51295330;51295499;51296941;51297145;51297714;51298043;51298300	51293782;51293955;51294117;51295059;51295428;51295594;51297073;51297227;51297838;51298221;51298476	1342	10	51	5.1
NM_001322023	ACP5	NM_001322023.2	chr19;chr19;chr19;chr19;chr19;chr19	11685475;11687058;11687531;11687872;11688408;11688839	11686067;11687403;11687658;11688132;11688494;11689072	1649	10	5	0.5
NM_001611	ACP5	NM_001611.5	chr19;chr19;chr19;chr19;chr19	11685475;11687058;11687531;11687872;11688408	11686067;11687403;11687658;11688132;11688460	1381	8	5	0.625
NM_001111034	ACP5	NM_001111034.3	chr19;chr19;chr19;chr19;chr19;chr19	11685475;11687058;11687531;11687872;11688408;11689400	11686067;11687403;11687658;11688132;11688494;11689555	1571	8	5	0.625
NM_001111035	ACP5	NM_001111035.3	chr19;chr19;chr19;chr19;chr19;chr19;chr19	11685475;11687058;11687531;11687872;11688408;11689400;11689659	11686067;11687403;11687658;11688132;11688494;11689472;11689790	1620	8	5	0.625
NM_001111036	ACP5	NM_001111036.3	chr19;chr19;chr19;chr19;chr19;chr19	11685475;11687058;11687531;11687872;11688408;11689659	11686067;11687403;11687658;11688132;11688494;11689790	1547	8	5	0.625
NR_136635	ACP6	NR_136635.2	chr1;chr1;chr1;chr1;chr1;chr1;chr1;chr1;chr1;chr1;chr1_jh636052_fix;chr1_jh636052_fix;chr1_jh636052_fix;chr1_jh636052_fix;chr1_jh636052_fix;chr1_jh636052_fix;chr1_jh636052_fix;chr1_jh636052_fix;chr1_jh636052_fix;chr1_jh636052_fix	147114029;147120048;147121946;147124395;147126309;147127276;147131075;147131511;147131762;147141952;4457643;4463659;4465556;4468005;4469607;4470574;4474373;4474809;4475060;4485243	147119368;147120213;147122041;147124450;147126441;147127363;147131154;147131641;147131890;147142646;4462979;4463824;4465651;4468060;4469739;4470661;4474452;4474939;4475188;4485937	13825	772	206	0.266839
NM_016361	ACP6	NM_016361.5	chr1;chr1;chr1;chr1;chr1;chr1;chr1;chr1;chr1;chr1;chr1_jh636052_fix;chr1_jh636052_fix;chr1_jh636052_fix;chr1_jh636052_fix;chr1_jh636052_fix;chr1_jh636052_fix;chr1_jh636052_fix;chr1_jh636052_fix;chr1_jh636052_fix;chr1_jh636052_fix	147114029;147120048;147121946;147124252;147126309;147127276;147131075;147131511;147131762;147141952;4457643;4463659;4465556;4467862;4469607;4470574;4474373;4474809;4475060;4485243	147119368;147120213;147122041;147124352;147126441;147127363;147131154;147131641;147131890;147142646;4462979;4463824;4465651;4467962;4469739;4470661;4474452;4474939;4475188;4485937	13915	774	207	0.267442
NR_136634	ACP6	NR_136634.2	chr1;chr1;chr1;chr1;chr1;chr1;chr1;chr1;chr1;chr1;chr1_jh636052_fix;chr1_jh636052_fix;chr1_jh636052_fix;chr1_jh636052_fix;chr1_jh636052_fix;chr1_jh636052_fix;chr1_jh636052_fix;chr1_jh636052_fix;chr1_jh636052_fix;chr1_jh636052_fix	147119170;147121946;147124395;147126309;147127276;147128733;147131075;147131511;147131762;147141632;4462781;4465556;4468005;4469607;4470574;4472031;4474373;4474809;4475060;4484923	147120213;147122041;147124450;147126441;147127363;147128787;147131154;147131641;147131890;147142646;4463824;4465651;4468060;4469739;4470661;4472085;4474452;4474939;4475188;4485937	5654	679	183	0.269514
NR_136636	ACP6	NR_136636.2	chr1;chr1;chr1;chr1;chr1;chr1;chr1;chr1;chr1;chr1_jh636052_fix;chr1_jh636052_fix;chr1_jh636052_fix;chr1_jh636052_fix;chr1_jh636052_fix;chr1_jh636052_fix;chr1_jh636052_fix;chr1_jh636052_fix;chr1_jh636052_fix	147119170;147121946;147124395;147126309;147127276;147131075;147131511;147131762;147141632;4462781;4465556;4468005;4469607;4470574;4474373;4474809;4475060;4484923	147120213;147122041;147124450;147126441;147127363;147131154;147131641;147131890;147142646;4463824;4465651;4468060;4469739;4470661;4474452;4474939;4475188;4485937	5544	678	183	0.269912
NR_136633	ACP6	NR_136633.2	chr1;chr1;chr1;chr1;chr1;chr1;chr1;chr1;chr1;chr1_jh636052_fix;chr1_jh636052_fix;chr1_jh636052_fix;chr1_jh636052_fix;chr1_jh636052_fix;chr1_jh636052_fix;chr1_jh636052_fix;chr1_jh636052_fix;chr1_jh636052_fix	147119170;147121946;147124395;147126309;147127276;147131075;147131511;147131762;147141952;4462781;4465556;4468005;4469607;4470574;4474373;4474809;4475060;4485243	147120213;147122041;147124450;147126441;147127363;147131154;147131641;147131890;147142646;4463824;4465651;4468060;4469739;4470661;4474452;4474939;4475188;4485937	4904	677	183	0.27031
NM_001323625	ACP6	NM_001323625.2	chr1;chr1;chr1;chr1;chr1;chr1;chr1;chr1;chr1;chr1_jh636052_fix;chr1_jh636052_fix;chr1_jh636052_fix;chr1_jh636052_fix;chr1_jh636052_fix;chr1_jh636052_fix;chr1_jh636052_fix;chr1_jh636052_fix;chr1_jh636052_fix	147119170;147121946;147124252;147126309;147127276;147131075;147131511;147131762;147141952;4462781;4465556;4467862;4469607;4470574;4474373;4474809;4475060;4485243	147120213;147122041;147124352;147126441;147127363;147131154;147131641;147131890;147142646;4463824;4465651;4467962;4469739;4470661;4474452;4474939;4475188;4485937	4994	679	184	0.270987
NM_001363687	ACP7	NM_001363687.2	chr19;chr19;chr19;chr19;chr19;chr19;chr19;chr19;chr19;chr19;chr19	39575008;39575732;39589098;39589600;39591220;39591379;39591589;39591790;39591928;39592106;39600693	39575040;39576030;39589298;39589782;39591282;39591493;39591696;39591847;39591995;39592177;39602133	2641	0	0	#DIV/0!
NM_001004318	ACP7	NM_001004318.3	chr19;chr19;chr19;chr19;chr19;chr19;chr19;chr19;chr19;chr19;chr19;chr19;chr19	39575008;39575732;39589098;39589600;39590867;39591220;39591379;39591589;39591790;39591928;39592106;39597587;39600693	39575040;39576030;39589298;39589782;39590990;39591282;39591493;39591696;39591847;39591995;39592177;39597724;39602133	2903	0	0	#DIV/0!
NM_001097	ACR	NM_001097.3	chr22;chr22;chr22;chr22;chr22	51176632;51177699;51178122;51182489;51183081	51176740;51177902;51178405;51182634;51183767	1430	0	0	#DIV/0!
NM_032489	ACRBP	NM_032489.3	chr12;chr12;chr12;chr12;chr12;chr12;chr12;chr12;chr12;chr12	6747241;6748120;6749226;6749509;6752705;6753303;6754386;6755649;6755960;6756490	6747570;6748203;6749393;6749688;6752837;6753771;6754503;6755743;6756178;6756598	1905	10	29	2.9
NM_020069	ACRV1	NM_020069.5	chr11;chr11;chr11;chr11	125541417;125546254;125547749;125550624	125542612;125546373;125548192;125550742	1879	17	85	5
NM_020107	ACRV1	NM_020107.5	chr11;chr11;chr11;chr11;chr11	125541417;125546254;125547692;125548124;125550624	125542612;125546373;125547958;125548192;125550742	1771	17	86	5.05882
NM_020108	ACRV1	NM_020108.5	chr11;chr11;chr11;chr11;chr11	125541417;125546254;125547692;125548124;125550624	125542612;125546373;125547913;125548192;125550742	1726	17	86	5.05882
NM_001612	ACRV1	NM_001612.6	chr11;chr11;chr11;chr11	125541417;125546254;125547692;125550624	125542612;125546373;125548192;125550742	1936	17	87	5.11765
NM_015162	ACSBG1	NM_015162.5	chr15;chr15;chr15;chr15;chr15;chr15;chr15;chr15;chr15;chr15;chr15;chr15;chr15;chr15	78459810;78465935;78466727;78470956;78471892;78473097;78474311;78474808;78475047;78485848;78486274;78486848;78500344;78526713	78463871;78466181;78466866;78471173;78472122;78473278;78474487;78474957;78475127;78485968;78486362;78487068;78500444;78526907	6215	1360	606	0.445588
NM_001199377	ACSBG1	NM_001199377.2	chr15;chr15;chr15;chr15;chr15;chr15;chr15;chr15;chr15;chr15;chr15;chr15;chr15;chr15	78459810;78465935;78466727;78470956;78471892;78473097;78474311;78474808;78475047;78485848;78486274;78486848;78500344;78526713	78463871;78466181;78466866;78471173;78472122;78473278;78474487;78474957;78475127;78485968;78486350;78487068;78500444;78526907	6203	1360	606	0.445588
NM_001289180	ACSBG2	NM_001289180.1	chr19;chr19;chr19;chr19;chr19;chr19;chr19;chr19;chr19;chr19;chr19;chr19;chr19;chr19;chr19	6135644;6135835;6141524;6147457;6151718;6161226;6165877;6177240;6182762;6183050;6185447;6187294;6187610;6190595;6192679	6135674;6135920;6141621;6147686;6151806;6161306;6166026;6177407;6182943;6183283;6185664;6187433;6187856;6190703;6193114	2499	16	30	1.875
NM_001289178	ACSBG2	NM_001289178.2	chr19;chr19;chr19;chr19;chr19;chr19;chr19;chr19;chr19;chr19;chr19;chr19;chr19;chr19;chr19	6135678;6141524;6147457;6151718;6156442;6161226;6165877;6177240;6182762;6183050;6185447;6187294;6187610;6190595;6192679	6135875;6141621;6147686;6151806;6156562;6161306;6166026;6177407;6182943;6183283;6185664;6187433;6187856;6190703;6193102	2689	16	30	1.875
NM_001321384	ACSBG2	NM_001321384.2	chr19;chr19;chr19;chr19;chr19;chr19;chr19;chr19;chr19;chr19;chr19;chr19;chr19;chr19;chr19	6135678;6141524;6147467;6151718;6156442;6161226;6165877;6177240;6182762;6183050;6185447;6187294;6187610;6190595;6192679	6135920;6141621;6147686;6151806;6156562;6161306;6166026;6177407;6182943;6183283;6185664;6187433;6187856;6190703;6193102	2724	16	30	1.875
NM_001289179	ACSBG2	NM_001289179.2	chr19;chr19;chr19;chr19;chr19;chr19;chr19;chr19;chr19;chr19;chr19;chr19;chr19;chr19;chr19	6135678;6141524;6147457;6151718;6156442;6161226;6165877;6177240;6182762;6183050;6185447;6187294;6187694;6190595;6192679	6135920;6141621;6147686;6151806;6156562;6161306;6166026;6177407;6182943;6183283;6185664;6187433;6187856;6190703;6193102	2650	16	30	1.875
NM_030924	ACSBG2	NM_030924.5	chr19;chr19;chr19;chr19;chr19;chr19;chr19;chr19;chr19;chr19;chr19;chr19;chr19;chr19;chr19	6135678;6141524;6147457;6151718;6156442;6161226;6165877;6177240;6182762;6183050;6185447;6187294;6187610;6190595;6192679	6135920;6141621;6147686;6151806;6156562;6161306;6166026;6177407;6182943;6183283;6185664;6187433;6187856;6190703;6193102	2734	16	30	1.875
NM_001289177	ACSBG2	NM_001289177.2	chr19;chr19;chr19;chr19;chr19;chr19;chr19;chr19;chr19;chr19;chr19;chr19;chr19;chr19;chr19	6135678;6141524;6147457;6151718;6156442;6161226;6165877;6177240;6182762;6183050;6185447;6187294;6187610;6190595;6192679	6135929;6141621;6147686;6151806;6156562;6161306;6166026;6177407;6182943;6183283;6185664;6187433;6187856;6190703;6193102	2743	16	30	1.875
NM_001288971	ACSF2	NM_001288971.1	chr17;chr17;chr17;chr17;chr17;chr17;chr17;chr17;chr17;chr17;chr17;chr17;chr17;chr17	48503519;48538994;48539545;48539781;48540517;48540756;48541179;48541579;48548389;48549789;48551026;48551255;48551560;48551863	48503750;48539047;48539663;48539946;48540612;48540913;48541270;48541655;48548496;48549940;48551167;48551365;48551628;48552206	1920	417	143	0.342926
NM_001288970	ACSF2	NM_001288970.1	chr17;chr17;chr17;chr17;chr17;chr17;chr17;chr17;chr17;chr17;chr17;chr17;chr17;chr17;chr17	48503519;48538038;48538994;48539545;48539781;48540517;48540756;48541179;48541579;48548389;48549789;48551026;48551255;48551560;48551863	48503750;48538233;48539047;48539663;48539946;48540612;48540913;48541270;48541655;48548496;48549940;48551167;48551365;48551628;48552206	2116	427	147	0.344262
NM_001288972	ACSF2	NM_001288972.1	chr17;chr17;chr17;chr17;chr17;chr17;chr17;chr17;chr17;chr17;chr17;chr17;chr17;chr17;chr17;chr17	48503519;48538038;48538603;48538994;48539545;48539781;48540517;48540756;48541179;48541579;48548389;48549789;48551026;48551255;48551560;48551863	48503750;48538233;48538648;48539047;48539663;48539946;48540612;48540913;48541270;48541655;48548496;48549940;48551167;48551365;48551628;48552206	2162	427	147	0.344262
NM_001288969	ACSF2	NM_001288969.1	chr17;chr17;chr17;chr17;chr17;chr17;chr17;chr17;chr17;chr17;chr17;chr17;chr17;chr17;chr17;chr17	48503519;48538038;48538603;48539018;48539545;48539781;48540517;48540756;48541179;48541579;48548389;48549789;48551026;48551255;48551560;48551863	48503750;48538233;48538716;48539047;48539663;48539946;48540612;48540913;48541270;48541655;48548496;48549940;48551167;48551365;48551628;48552206	2206	427	147	0.344262
NM_025149	ACSF2	NM_025149.5	chr17;chr17;chr17;chr17;chr17;chr17;chr17;chr17;chr17;chr17;chr17;chr17;chr17;chr17;chr17;chr17	48503519;48538038;48538603;48538994;48539545;48539781;48540517;48540756;48541179;48541579;48548389;48549789;48551026;48551255;48551560;48551863	48503750;48538233;48538731;48539047;48539663;48539946;48540612;48540913;48541270;48541655;48548496;48549940;48551167;48551365;48551628;48552206	2245	427	147	0.344262
NM_001288968	ACSF2	NM_001288968.1	chr17;chr17;chr17;chr17;chr17;chr17;chr17;chr17;chr17;chr17;chr17;chr17;chr17;chr17;chr17;chr17;chr17	48503519;48504266;48538038;48538603;48538994;48539545;48539781;48540517;48540756;48541179;48541579;48548389;48549789;48551026;48551255;48551560;48551863	48503750;48504340;48538233;48538731;48539047;48539663;48539946;48540612;48540913;48541270;48541655;48548496;48549940;48551167;48551365;48551628;48552206	2320	430	155	0.360465
NR_110232	ACSF2	NR_110232.1	chr17;chr17;chr17;chr17;chr17;chr17	48545690;48548389;48551026;48551255;48551560;48551863	48545793;48548496;48551167;48551365;48551628;48552206	878	215	81	0.376744
NM_001127214	ACSF3	NM_001127214.4	chr16;chr16;chr16;chr16;chr16;chr16;chr16;chr16;chr16;chr16	89160260;89167070;89169012;89178500;89180747;89187209;89199544;89211675;89212346;89220498	89160404;89167755;89169167;89178654;89180895;89187321;89199670;89211809;89212457;89222245	3526	474	453	0.955696
NR_147929	ACSF3	NR_147929.2	chr16;chr16;chr16;chr16;chr16;chr16;chr16;chr16;chr16;chr16	89160260;89164999;89167070;89169012;89178500;89187209;89199544;89211675;89212346;89220498	89160404;89165171;89167755;89169167;89178654;89187321;89199670;89211809;89212457;89222245	3550	476	459	0.964286
NM_174917	ACSF3	NM_174917.5	chr16;chr16;chr16;chr16;chr16;chr16;chr16;chr16;chr16;chr16;chr16	89160260;89164999;89167070;89169012;89178500;89180747;89187209;89199544;89211675;89212346;89220498	89160400;89165171;89167755;89169167;89178654;89180895;89187321;89199670;89211809;89212457;89222245	3695	478	463	0.968619
NR_104293	ACSF3	NR_104293.2	chr16;chr16;chr16;chr16;chr16;chr16;chr16;chr16;chr16;chr16;chr16	89160260;89164999;89167070;89169012;89178500;89180747;89187209;89199544;89211622;89212346;89220498	89160404;89165171;89167755;89169167;89178654;89180895;89187321;89199670;89211809;89212457;89222245	3752	478	463	0.968619
NM_001243279	ACSF3	NM_001243279.3	chr16;chr16;chr16;chr16;chr16;chr16;chr16;chr16;chr16;chr16;chr16	89160260;89164999;89167070;89169012;89178500;89180747;89187209;89199544;89211675;89212346;89220498	89160404;89165171;89167755;89169167;89178654;89180895;89187321;89199670;89211809;89212457;89222641	4095	478	466	0.974895
NR_147928	ACSF3	NR_147928.2	chr16;chr16;chr16;chr16;chr16;chr16;chr16;chr16;chr16;chr16;chr16;chr16	89160260;89164999;89167070;89169012;89178500;89180747;89183398;89187209;89199544;89211675;89212346;89220498	89160404;89165171;89167755;89169167;89178654;89180895;89183494;89187321;89199670;89211809;89212457;89222245	3796	479	468	0.977035
NM_001284316	ACSF3	NM_001284316.2	chr16;chr16;chr16;chr16;chr16;chr16;chr16;chr16;chr16	89160260;89169012;89178500;89180747;89187209;89199544;89211675;89212346;89220498	89160400;89169167;89178654;89180895;89187321;89199670;89211809;89212457;89222245	2836	396	393	0.992424
NR_045667	ACSF3	NR_045667.2	chr16;chr16;chr16;chr16;chr16	89202956;89207475;89211675;89212346;89220498	89203237;89207684;89211809;89212457;89222254	2496	239	253	1.05858
NM_001286710	ACSL1	NM_001286710.1	chr4;chr4;chr4;chr4;chr4;chr4;chr4;chr4;chr4;chr4;chr4;chr4;chr4;chr4;chr4;chr4;chr4;chr4;chr4;chr4;chr4	185676749;185678789;185678973;185681511;185683561;185684321;185686007;185687045;185687776;185689470;185691409;185694235;185694817;185694997;185697638;185698038;185701486;185705081;185709771;185724474;185726681	185678419;185678860;185679074;185681654;185683677;185684409;185686079;185687140;185687910;185689604;185691486;185694308;185694868;185695029;185697816;185698137;185701587;185705145;185709885;185724700;185726942	3921	917	329	0.358779
NM_001995	ACSL1	NM_001995.4	chr4;chr4;chr4;chr4;chr4;chr4;chr4;chr4;chr4;chr4;chr4;chr4;chr4;chr4;chr4;chr4;chr4;chr4;chr4;chr4;chr4	185676749;185678789;185678973;185681511;185683561;185684321;185686007;185687045;185687776;185689470;185691553;185694235;185694817;185694997;185697638;185698038;185701486;185705081;185709771;185724474;185747070	185678419;185678860;185679074;185681654;185683677;185684409;185686079;185687140;185687910;185689604;185691630;185694308;185694868;185695029;185697816;185698137;185701587;185705145;185709885;185724700;185747122	3712	916	329	0.35917
NM_001286711	ACSL1	NM_001286711.1	chr4;chr4;chr4;chr4;chr4;chr4;chr4;chr4;chr4;chr4;chr4;chr4;chr4;chr4;chr4;chr4;chr4;chr4;chr4;chr4	185676749;185678789;185678973;185681511;185683561;185684321;185686007;185687045;185687776;185689470;185691553;185694235;185694817;185694997;185697638;185698038;185705081;185709771;185724474;185747070	185678419;185678860;185679074;185681654;185683677;185684409;185686079;185687140;185687910;185689604;185691630;185694308;185694868;185695029;185697816;185698137;185705145;185709885;185724700;185747268	3756	916	329	0.35917
NM_001286708	ACSL1	NM_001286708.1	chr4;chr4;chr4;chr4;chr4;chr4;chr4;chr4;chr4;chr4;chr4;chr4;chr4;chr4;chr4;chr4;chr4;chr4;chr4;chr4;chr4	185676749;185678789;185678973;185681511;185683561;185684321;185686007;185687045;185687776;185689470;185691553;185694235;185694817;185694997;185697638;185698038;185701486;185705081;185709771;185724474;185733314	185678419;185678860;185679074;185681654;185683677;185684409;185686079;185687140;185687910;185689604;185691630;185694308;185694868;185695029;185697816;185698137;185701587;185705145;185709885;185724700;185733413	3759	915	329	0.359563
NM_001354159	ACSL3	NM_001354159.2	chr2;chr2;chr2;chr2;chr2;chr2;chr2;chr2;chr2;chr2;chr2;chr2;chr2;chr2;chr2	223725754;223773451;223781037;223782764;223783782;223785998;223787426;223787796;223789174;223791735;223793580;223795339;223797884;223799248;223806215	223725976;223773868;223781214;223782873;223783920;223786148;223787549;223787867;223789313;223791907;223793654;223795530;223797998;223799405;223809357	5411	2844	1060	0.372714
NM_001354158	ACSL3	NM_001354158.2	chr2;chr2;chr2;chr2;chr2;chr2;chr2;chr2;chr2;chr2;chr2;chr2;chr2;chr2;chr2;chr2	223725754;223765392;223773451;223781037;223782764;223783782;223785998;223787426;223787796;223789174;223791735;223793580;223795339;223797884;223799248;223806215	223725976;223765498;223773868;223781214;223782873;223783920;223786148;223787549;223787867;223789313;223791907;223793654;223795530;223797998;223799405;223809357	5518	2847	1062	0.373024
NM_203372	ACSL3	NM_203372.3	chr2;chr2;chr2;chr2;chr2;chr2;chr2;chr2;chr2;chr2;chr2;chr2;chr2;chr2;chr2;chr2	223725754;223752548;223773451;223781037;223782764;223783782;223785998;223787426;223787796;223789174;223791735;223793580;223795339;223797884;223799248;223806215	223725976;223752606;223773868;223781214;223782873;223783920;223786148;223787549;223787867;223789313;223791907;223793654;223795530;223797998;223799405;223809357	5470	2847	1065	0.374078
NM_004457	ACSL3	NM_004457.5	chr2;chr2;chr2;chr2;chr2;chr2;chr2;chr2;chr2;chr2;chr2;chr2;chr2;chr2;chr2;chr2;chr2	223725754;223752548;223765392;223773451;223781037;223782764;223783782;223785998;223787426;223787796;223789174;223791735;223793580;223795339;223797884;223799248;223806215	223725976;223752606;223765498;223773868;223781214;223782873;223783920;223786148;223787549;223787867;223789313;223791907;223793654;223795530;223797998;223799405;223809357	5577	2847	1065	0.374078
NM_001318509	ACSL4	NM_001318509.2	chrX;chrX;chrX;chrX;chrX;chrX;chrX;chrX;chrX;chrX;chrX;chrX;chrX;chrX;chrX;chrX	108884564;108902583;108904760;108906440;108908649;108911330;108912263;108917631;108921217;108921494;108924227;108924495;108925948;108926365;108939373;108976368	108887415;108902740;108904874;108906631;108908723;108911502;108912402;108917702;108921340;108921644;108924365;108924604;108926125;108926895;108939425;108976486	5182	3704	606	0.163607
NM_022977	ACSL4	NM_022977.2	chrX;chrX;chrX;chrX;chrX;chrX;chrX;chrX;chrX;chrX;chrX;chrX;chrX;chrX;chrX;chrX;chrX	108884564;108902583;108904760;108906440;108908649;108911330;108912263;108917631;108921217;108921494;108924227;108924495;108925948;108926365;108928656;108939373;108976368	108887415;108902740;108904874;108906631;108908723;108911502;108912402;108917702;108921340;108921644;108924365;108924604;108926125;108926895;108928673;108939425;108976621	5335	3704	607	0.163877
NM_001318510	ACSL4	NM_001318510.2	chrX;chrX;chrX;chrX;chrX;chrX;chrX;chrX;chrX;chrX;chrX;chrX;chrX;chrX;chrX;chrX	108884564;108902583;108904760;108906440;108908649;108911330;108912263;108917631;108921217;108921494;108924227;108924495;108925948;108926365;108939373;108976368	108887415;108902740;108904874;108906631;108908723;108911502;108912402;108917702;108921340;108921644;108924365;108924604;108926125;108926604;108939425;108976486	4891	3695	606	0.164005
NM_004458	ACSL4	NM_004458.3	chrX;chrX;chrX;chrX;chrX;chrX;chrX;chrX;chrX;chrX;chrX;chrX;chrX;chrX;chrX;chrX	108884564;108902583;108904760;108906440;108908649;108911330;108912263;108917631;108921217;108921494;108924227;108924495;108925948;108926365;108939373;108976368	108887415;108902740;108904874;108906631;108908723;108911502;108912402;108917702;108921340;108921644;108924365;108924604;108926125;108926601;108939425;108976486	4888	3695	606	0.164005
NM_203379	ACSL5	NM_203379.2	chr10;chr10;chr10;chr10;chr10;chr10;chr10;chr10;chr10;chr10;chr10;chr10;chr10;chr10;chr10;chr10;chr10;chr10;chr10;chr10;chr10	114133874;114154676;114158659;114164269;114164463;114168180;114169265;114170221;114170342;114171214;114171660;114172931;114176646;114177604;114181351;114181705;114182083;114185096;114186016;114186546;114186976	114134027;114154860;114158767;114164333;114164564;114168279;114169443;114170253;114170393;114171287;114171737;114173065;114176780;114177699;114181423;114181793;114182199;114185239;114186117;114186617;114188134	3253	14	15	1.07143
NM_203380	ACSL5	NM_203380.1	chr10;chr10;chr10;chr10;chr10;chr10;chr10;chr10;chr10;chr10;chr10;chr10;chr10;chr10;chr10;chr10;chr10;chr10;chr10;chr10;chr10	114135023;114154676;114158659;114164269;114164463;114168180;114169265;114170221;114170342;114171214;114171660;114172931;114176646;114177604;114181351;114181705;114182083;114185096;114186016;114186546;114186976	114135300;114154860;114158767;114164333;114164564;114168279;114169443;114170253;114170393;114171287;114171737;114173065;114176780;114177699;114181423;114181793;114182199;114185239;114186117;114186617;114188138	3381	14	15	1.07143
NM_016234	ACSL5	NM_016234.3	chr10;chr10;chr10;chr10;chr10;chr10;chr10;chr10;chr10;chr10;chr10;chr10;chr10;chr10;chr10;chr10;chr10;chr10;chr10;chr10;chr10	114135956;114154676;114158659;114164269;114164463;114168180;114169265;114170221;114170342;114171214;114171660;114172931;114176646;114177604;114181351;114181705;114182083;114185096;114186016;114186546;114186976	114136206;114154860;114158767;114164333;114164564;114168279;114169443;114170253;114170393;114171287;114171737;114173065;114176780;114177699;114181423;114181793;114182199;114185239;114186117;114186617;114188138	3354	14	15	1.07143
NM_001009185	ACSL6	NM_001009185.3	chr5;chr5;chr5;chr5;chr5;chr5;chr5;chr5;chr5;chr5;chr5;chr5;chr5;chr5;chr5;chr5;chr5;chr5;chr5;chr5;chr5	131285666;131295229;131296213;131298228;131302109;131303633;131305821;131307243;131308417;131308959;131310586;131312341;131321100;131322515;131323741;131324498;131325100;131325793;131326546;131329724;131347198	131290064;131295300;131296314;131298371;131302225;131303721;131305893;131307338;131308551;131309093;131310663;131312414;131321151;131322547;131323919;131324597;131325201;131325857;131326660;131329944;131347351	6535	160	22	0.1375
NM_015256	ACSL6	NM_015256.4	chr5;chr5;chr5;chr5;chr5;chr5;chr5;chr5;chr5;chr5;chr5;chr5;chr5;chr5;chr5;chr5;chr5;chr5;chr5;chr5;chr5	131285666;131295229;131296213;131298228;131302109;131303633;131305821;131307243;131308417;131308959;131310451;131312341;131321100;131322515;131323741;131324498;131325100;131325793;131326546;131329724;131347198	131290064;131295300;131296314;131298371;131302225;131303721;131305893;131307338;131308551;131309093;131310528;131312414;131321151;131322547;131323919;131324597;131325201;131325857;131326660;131329944;131347351	6535	160	22	0.1375
NM_001205247	ACSL6	NM_001205247.2	chr5;chr5;chr5;chr5;chr5;chr5;chr5;chr5;chr5;chr5;chr5;chr5;chr5;chr5;chr5;chr5;chr5;chr5;chr5;chr5;chr5	131285666;131295229;131296213;131298228;131302109;131303633;131305821;131307243;131308417;131308959;131310451;131312341;131321100;131322515;131323741;131324498;131325100;131325793;131326546;131329829;131347198	131290064;131295300;131296314;131298371;131302225;131303721;131305893;131307338;131308551;131309093;131310528;131312414;131321151;131322547;131323919;131324597;131325201;131325857;131326660;131329944;131347351	6430	160	22	0.1375
NM_001205248	ACSL6	NM_001205248.2	chr5;chr5;chr5;chr5;chr5;chr5;chr5;chr5;chr5;chr5;chr5;chr5;chr5;chr5;chr5;chr5;chr5;chr5;chr5;chr5;chr5	131285666;131295229;131296213;131298228;131302109;131303633;131305821;131307243;131308417;131308959;131310451;131312341;131321100;131322515;131323741;131324498;131325100;131325793;131326546;131329724;131347463	131290064;131295300;131296314;131298371;131302225;131303721;131305893;131307338;131308551;131309093;131310528;131312414;131321151;131322547;131323919;131324597;131325201;131325857;131326660;131329944;131347510	6429	160	22	0.1375
NM_001205250	ACSL6	NM_001205250.1	chr5;chr5;chr5;chr5;chr5;chr5;chr5;chr5;chr5;chr5;chr5;chr5;chr5;chr5;chr5;chr5;chr5;chr5;chr5;chr5;chr5	131285666;131295229;131296213;131298228;131302109;131303633;131305821;131307243;131308417;131308959;131310586;131312341;131321100;131322515;131323741;131324498;131325100;131325793;131326546;131329724;131347607	131290064;131295300;131296314;131298371;131302225;131303721;131305893;131307338;131308551;131309093;131310663;131312414;131321151;131322547;131323919;131324597;131325201;131325857;131326660;131329944;131347761	6536	160	22	0.1375
NM_001205251	ACSL6	NM_001205251.1	chr5;chr5;chr5;chr5;chr5;chr5;chr5;chr5;chr5;chr5;chr5;chr5;chr5;chr5;chr5;chr5;chr5;chr5;chr5;chr5	131285666;131295229;131296213;131298228;131302109;131303633;131305821;131307243;131308417;131308959;131312341;131321100;131322515;131323741;131324498;131325100;131325793;131326546;131329829;131347463	131290064;131295300;131296314;131298371;131302225;131303721;131305893;131307338;131308551;131309051;131312414;131321151;131322547;131323919;131324597;131325201;131325857;131326660;131329944;131347607	6301	159	22	0.138365
NM_052956	ACSM1	NM_052956.3	chr16;chr16;chr16;chr16;chr16;chr16;chr16;chr16;chr16;chr16;chr16;chr16;chr16	20634557;20635418;20636745;20638511;20648061;20648693;20651783;20673116;20681149;20682853;20693578;20696515;20702319	20634894;20635537;20636844;20638638;20648162;20648773;20651906;20673195;20681308;20682993;20693785;20696725;20702578	2053	1	1	1
NM_001318890	ACSM1	NM_001318890.1	chr16;chr16;chr16;chr16;chr16;chr16;chr16;chr16;chr16;chr16;chr16;chr16;chr16;chr16	20634559;20635418;20636745;20638511;20648061;20648693;20651783;20673116;20681149;20682853;20693578;20696515;20702319;20708958	20634894;20635537;20636844;20638638;20648162;20648773;20651906;20673195;20681308;20682993;20693785;20696725;20702561;20709110	2187	1	1	1
NR_134918	ACSM1	NR_134918.1	chr16;chr16;chr16;chr16;chr16;chr16;chr16;chr16;chr16;chr16;chr16	20634559;20635418;20638578;20648693;20673116;20681149;20682853;20685366;20693578;20696515;20702319	20634894;20635537;20638638;20648773;20673195;20681312;20682993;20685422;20693785;20696725;20702578	1719	1	1	1
NM_001308169	ACSM2A	NM_001308169.2	chr16;chr16;chr16;chr16;chr16;chr16;chr16;chr16;chr16;chr16;chr16;chr16;chr16	20462843;20476839;20480834;20482395;20482858;20486684;20486972;20488691;20489898;20491895;20492144;20494380;20497896	20463003;20477049;20481041;20482538;20483011;20486763;20487095;20488771;20489999;20492022;20492243;20494499;20498991	2709	0	1	#DIV/0!
NM_001308172	ACSM2A	NM_001308172.2	chr16;chr16;chr16;chr16;chr16;chr16;chr16;chr16;chr16;chr16;chr16;chr16;chr16;chr16	20462843;20471429;20476839;20480834;20482395;20482858;20486684;20486972;20488691;20489898;20491895;20492144;20494380;20497896	20463003;20471613;20477049;20481041;20482538;20483011;20486763;20487095;20488771;20489999;20492022;20492243;20494499;20498991	2894	0	1	#DIV/0!
NM_001308954	ACSM2A	NM_001308954.2	chr16;chr16;chr16;chr16;chr16;chr16;chr16;chr16;chr16;chr16;chr16;chr16;chr16;chr16;chr16	20462843;20463407;20471429;20476839;20480834;20482395;20482858;20486684;20486972;20488691;20489898;20491895;20492144;20494380;20497896	20463003;20463788;20471613;20477049;20481041;20482538;20483011;20486763;20487095;20488771;20489999;20492022;20492243;20494499;20498991	3276	0	1	#DIV/0!
NM_182617	ACSM2B	NM_182617.4	chr16;chr16;chr16;chr16;chr16;chr16;chr16;chr16;chr16;chr16;chr16;chr16;chr16;chr16;chr16	20547548;20551976;20554236;20554457;20556479;20557716;20559384;20559716;20563466;20565099;20566591;20570559;20575991;20586744;20587529	20548684;20552095;20554335;20554584;20556580;20557796;20559507;20559795;20563619;20565242;20566798;20570769;20576175;20586778;20587689	2970	1	2	2
NM_001105069	ACSM2B	NM_001105069.2	chr16;chr16;chr16;chr16;chr16;chr16;chr16;chr16;chr16;chr16;chr16;chr16;chr16;chr16	20547548;20551976;20554236;20554457;20556479;20557716;20559384;20559716;20563466;20565099;20566591;20570559;20575991;20587529	20548684;20552095;20554335;20554584;20556580;20557796;20559507;20559795;20563619;20565242;20566798;20570769;20576175;20587689	2935	0	2	#DIV/0!
NM_202000	ACSM3	NM_202000.2	chr16;chr16;chr16;chr16;chr16;chr16;chr16;chr16;chr16	20775312;20781306;20787161;20788695;20792036;20792296;20793030;20796306;20797400	20775447;20781575;20787371;20788902;20792179;20792452;20793109;20796429;20797638	1569	43	24	0.55814
NM_005622	ACSM3	NM_005622.4	chr16;chr16;chr16;chr16;chr16;chr16;chr16;chr16;chr16;chr16;chr16;chr16;chr16;chr16	20775336;20781306;20787161;20788695;20792036;20792296;20793030;20796306;20797400;20801909;20803324;20803558;20807692;20808208	20775447;20781575;20787371;20788902;20792179;20792452;20793109;20796429;20797480;20802010;20803451;20803657;20807811;20808903	2533	247	728	2.94737
NM_001080454	ACSM4	NM_001080454.1	chr12;chr12;chr12;chr12;chr12;chr12;chr12;chr12;chr12;chr12;chr12;chr12;chr12	7456928;7459129;7463135;7469733;7470622;7473321;7475014;7475830;7476055;7476869;7477095;7479572;7480883	7457128;7459339;7463342;7469876;7470778;7473400;7475137;7475910;7476156;7476996;7477194;7479691;7480969	1743	0	1	#DIV/0!
NM_001324371	ACSM5	NM_001324371.2	chr16;chr16;chr16;chr16;chr16;chr16;chr16;chr16;chr16;chr16;chr16;chr16;chr16;chr16	20420856;20422796;20429381;20430550;20432580;20435238;20439110;20441000;20442315;20442542;20448374;20448590;20451122;20451666	20420987;20423010;20429591;20430757;20432723;20435391;20439189;20441123;20442395;20442643;20448501;20448689;20451241;20452658	2792	0	0	#DIV/0!
NM_001324372	ACSM5	NM_001324372.2	chr16;chr16;chr16;chr16;chr16;chr16;chr16;chr16;chr16;chr16;chr16;chr16;chr16;chr16	20420856;20422792;20429381;20430550;20432580;20435238;20439110;20441000;20442315;20442542;20448374;20448590;20451122;20451682	20420987;20423010;20429591;20430757;20432723;20435391;20439189;20441123;20442395;20442643;20448501;20448689;20451241;20452658	2780	0	0	#DIV/0!
NM_017888	ACSM5	NM_017888.3	chr16;chr16;chr16;chr16;chr16;chr16;chr16;chr16;chr16;chr16;chr16;chr16;chr16;chr16	20420856;20422792;20429381;20430550;20432580;20435238;20439110;20441000;20442315;20442542;20448374;20448590;20451122;20451666	20420987;20423010;20429591;20430757;20432723;20435391;20439189;20441123;20442395;20442643;20448501;20448689;20451241;20452658	2796	0	0	#DIV/0!
NM_001324373	ACSM5	NM_001324373.2	chr16;chr16;chr16;chr16	20420856;20422792;20429381;20430550	20420987;20423010;20429591;20431104	1117	0	0	#DIV/0!
NM_207321	ACSM6	NM_207321.2	chr10;chr10;chr10;chr10;chr10;chr10;chr10;chr10;chr10;chr10;chr10	96953957;96954222;96961742;96966965;96970407;96971635;96972615;96974609;96979648;96985047;96988401	96954060;96954434;96961952;96967172;96970550;96971791;96972697;96974732;96979728;96985148;96988686	1713	0	1	#DIV/0!
NM_001252677	ACSS1	NM_001252677.1	chr20;chr20;chr20;chr20;chr20;chr20;chr20;chr20;chr20;chr20;chr20;chr20	24986866;24993493;24994172;24994597;24995774;25000646;25002025;25003576;25004102;25011395;25028721;25038405	24987561;24993575;24994298;24994709;24995866;25000783;25002172;25003728;25004277;25011594;25028817;25038818	2438	263	53	0.201521
NM_001252676	ACSS1	NM_001252676.1	chr20;chr20;chr20;chr20;chr20;chr20;chr20;chr20;chr20;chr20;chr20;chr20;chr20	24986866;24989906;24993237;24993448;24994172;24994597;24995774;25000646;25002025;25003576;25004102;25011395;25013005	24988577;24990024;24993300;24993575;24994298;24994709;24995866;25000783;25002172;25003728;25004277;25011594;25013342	3509	362	73	0.201657
NM_001252675	ACSS1	NM_001252675.1	chr20;chr20;chr20;chr20;chr20;chr20;chr20;chr20;chr20;chr20;chr20;chr20;chr20;chr20	24986866;24989906;24993237;24993448;24994172;24994597;24995774;25000646;25002025;25003576;25004102;25011395;25028721;25038405	24988577;24990024;24993300;24993575;24994298;24994703;24995866;25000783;25002172;25003728;25004277;25011594;25028817;25038818	3676	369	77	0.208672
NM_032501	ACSS1	NM_032501.4	chr20;chr20;chr20;chr20;chr20;chr20;chr20;chr20;chr20;chr20;chr20;chr20;chr20;chr20	24986873;24989906;24993237;24993448;24994172;24994597;24995774;25000646;25002025;25003576;25004102;25011395;25028721;25038405	24988577;24990024;24993300;24993575;24994298;24994709;24995866;25000783;25002172;25003728;25004277;25011594;25028817;25038775	3632	369	77	0.208672
NM_001076552	ACSS2	NM_001076552.2	chr20;chr20;chr20;chr20;chr20;chr20;chr20;chr20;chr20;chr20;chr20;chr20;chr20;chr20;chr20;chr20;chr20;chr20;chr20	33464328;33470597;33500899;33501196;33501556;33501899;33502126;33503021;33507238;33508342;33508809;33509133;33509347;33509589;33511126;33513501;33513908;33514680;33514890	33464626;33470792;33500990;33501299;33501628;33501974;33502240;33503059;33507375;33508512;33508942;33509265;33509403;33509669;33511234;33513569;33514084;33514754;33515769	3018	522	85	0.162835
NM_018677	ACSS2	NM_018677.4	chr20;chr20;chr20;chr20;chr20;chr20;chr20;chr20;chr20;chr20;chr20;chr20;chr20;chr20;chr20;chr20;chr20;chr20	33464415;33470597;33500899;33501196;33501556;33501899;33502126;33507238;33508342;33508809;33509133;33509347;33509589;33511126;33513501;33513908;33514680;33514890	33464626;33470792;33500990;33501299;33501628;33501974;33502240;33507375;33508512;33508942;33509265;33509403;33509669;33511234;33513569;33514084;33514754;33515762	2885	522	85	0.162835
NM_001242393	ACSS2	NM_001242393.1	chr20;chr20;chr20;chr20;chr20;chr20;chr20;chr20;chr20;chr20;chr20;chr20;chr20;chr20;chr20;chr20;chr20;chr20	33462766;33470597;33500899;33501196;33501556;33501899;33502126;33507238;33508342;33508809;33509133;33509347;33509589;33511126;33513501;33513908;33514680;33514890	33462940;33470792;33500990;33501299;33501628;33501974;33502240;33507375;33508512;33508942;33509265;33509403;33509669;33511234;33513569;33514084;33514754;33515769	2855	512	85	0.166016
NM_001330242	ACSS3	NM_001330242.2	chr12;chr12;chr12;chr12;chr12;chr12;chr12;chr12;chr12;chr12;chr12;chr12;chr12;chr12;chr12;chr12	81471858;81503339;81528595;81532910;81536886;81545623;81545780;81568567;81593120;81610680;81613792;81624836;81627128;81647086;81647274;81648636	81472207;81503483;81528783;81533044;81537026;81545703;81545875;81568718;81593223;81610775;81613855;81624917;81627250;81647185;81647449;81654989	8388	283	103	0.363958
NM_024560	ACSS3	NM_024560.4	chr12;chr12;chr12;chr12;chr12;chr12;chr12;chr12;chr12;chr12;chr12;chr12;chr12;chr12;chr12;chr12	81471858;81503339;81528595;81532910;81536886;81545623;81545780;81568567;81593120;81610680;81613792;81624836;81627128;81647086;81647274;81648636	81472210;81503483;81528783;81533044;81537026;81545703;81545875;81568718;81593223;81610775;81613855;81624917;81627250;81647185;81647449;81654989	8391	283	103	0.363958
NM_001330243	ACSS3	NM_001330243.2	chr12;chr12;chr12;chr12;chr12;chr12;chr12;chr12;chr12;chr12;chr12;chr12;chr12;chr12;chr12;chr12;chr12	81471858;81503339;81528595;81532910;81536886;81540081;81545623;81545780;81568567;81593120;81610680;81613792;81624836;81627128;81647086;81647274;81648636	81472210;81503483;81528783;81533044;81537026;81540131;81545703;81545875;81568718;81593223;81610775;81613855;81624917;81627250;81647185;81647449;81654989	8442	283	103	0.363958
NM_001100	ACTA1	NM_001100.4	chr1;chr1;chr1;chr1;chr1;chr1;chr1	229566992;229567468;229567741;229568017;229568303;229568734;229569751	229567389;229567649;229567932;229568178;229568627;229568874;229569841	1491	50	217	4.34
NM_001613	ACTA2	NM_001613.4	chr10;chr10;chr10;chr10;chr10;chr10;chr10;chr10;chr10	90694831;90697818;90699264;90700986;90701542;90703554;90707015;90708559;90712488	90695123;90697999;90699455;90701147;90701626;90703664;90707143;90708710;90712530	1349	59	83	1.40678
NM_001141945	ACTA2	NM_001141945.2	chr10;chr10;chr10;chr10;chr10;chr10;chr10;chr10;chr10	90694831;90697818;90699264;90700986;90701542;90703554;90707015;90708559;90750696	90695123;90697999;90699455;90701147;90701626;90703664;90707143;90708710;90751154	1765	79	122	1.5443
NM_001320855	ACTA2	NM_001320855.1	chr10;chr10;chr10;chr10;chr10;chr10;chr10;chr10;chr10	90694831;90697818;90699264;90700986;90701542;90703554;90707015;90708559;90750779	90695123;90697999;90699455;90701147;90701626;90703664;90707143;90708710;90751154	1682	78	122	1.5641
NR_125373	ACTA2-AS1	NR_125373.1	chr10;chr10;chr10;chr10;chr10	90692441;90693398;90694655;90697969;90699152	90692716;90693643;90695330;90698233;90699731	2043	33	60	1.81818
NM_001101	ACTB	NM_001101.5	chr7;chr7;chr7;chr7;chr7;chr7	5566779;5567635;5567912;5568792;5569166;5570155	5567522;5567816;5568350;5569031;5569294;5570232	1812	31937	26018	0.814666
NM_001017992	ACTBL2	NM_001017992.4	chr5	56775845	56778638	2794	3	7	2.33333
NM_005159	ACTC1	NM_005159.5	chr15;chr15;chr15;chr15;chr15;chr15;chr15	35082431;35083315;35084291;35084609;35085446;35086881;35087707	35082756;35083496;35084482;35084770;35085770;35087031;35087750	1382	4	10	2.5
NR_038862	ACTE1P	NR_038862.1	chr11;chr11;chr11	71116792;71132847;71134380	71118828;71132950;71134400	2162	0	0	#DIV/0!
NR_037688	ACTG1	NR_037688.3	chr17;chr17;chr17;chr17;chr17;chr17;chr17;chr17_jh636061_fix;chr17_jh636061_fix;chr17_jh636061_fix;chr17_jh636061_fix;chr17_jh636061_fix;chr17_jh636061_fix;chr17_jh636061_fix	79476997;79477505;79477953;79478214;79478929;79479258;79479760;164609;165117;165565;165826;166541;166870;167372	79477355;79477859;79478134;79478652;79479168;79479386;79479825;164967;165471;165746;166264;166780;166998;167437	3540	43718	21611	0.494327
NM_001614	ACTG1	NM_001614.5	chr17;chr17;chr17;chr17;chr17;chr17;chr17_jh636061_fix;chr17_jh636061_fix;chr17_jh636061_fix;chr17_jh636061_fix;chr17_jh636061_fix;chr17_jh636061_fix	79476997;79477953;79478214;79478929;79479258;79479760;164609;165565;165826;166541;166870;167372	79477859;79478134;79478652;79479168;79479386;79479825;165471;165746;166264;166780;166998;167437	3838	43817	21706	0.495379
NM_001199954	ACTG1	NM_001199954.2	chr17;chr17;chr17;chr17;chr17;chr17;chr17_jh636061_fix;chr17_jh636061_fix;chr17_jh636061_fix;chr17_jh636061_fix;chr17_jh636061_fix;chr17_jh636061_fix	79476997;79477953;79478214;79478929;79479258;79479641;164609;165565;165826;166541;166870;167253	79477859;79478134;79478652;79479168;79479386;79479825;165471;165746;166264;166780;166998;167437	4076	43817	21713	0.495538
NR_036446	ACTG1P17	NR_036446.1	chr15;chr15;chr15	83394632;83407266;83408516	83396183;83407366;83408532	1670	48	33	0.6875
NR_033926	ACTG1P20	NR_033926.1	chr1	27650365	27653016	2652	42	335	7.97619
NR_002929	ACTG1P25	NR_002929.2	chr1;chr1;chr1	202830882;202841328;202842185	202830937;202841407;202844369	2321	42	25	0.595238
NR_024438	ACTG1P4	NR_024438.2	chr1	104112026	104114013	1988	11	13	1.18182
NM_001199893	ACTG2	NM_001199893.2	chr2;chr2;chr2;chr2;chr2;chr2;chr2;chr2	74120135;74128403;74135800;74136182;74140612;74141807;74143711;74146559	74120178;74128564;74135910;74136266;74140773;74141998;74143892;74146992	1372	0	5	#DIV/0!
NM_001615	ACTG2	NM_001615.4	chr2;chr2;chr2;chr2;chr2;chr2;chr2;chr2;chr2	74120135;74128403;74129487;74135800;74136182;74140612;74141807;74143711;74146559	74120178;74128564;74129615;74135910;74136266;74140773;74141998;74143892;74146992	1501	0	5	#DIV/0!
NM_001024675	ACTL10	NM_001024675.2	chr20	32254749	32256331	1583	5	6	1.2
NM_178042	ACTL6A	NM_178042.3	chr3;chr3;chr3;chr3;chr3;chr3;chr3;chr3;chr3;chr3;chr3;chr3;chr3;chr3	179280668;179287612;179287855;179291157;179292158;179294005;179294408;179294612;179298428;179298682;179298928;179301141;179304334;179305718	179280953;179287688;179288029;179291257;179292255;179294099;179294514;179294701;179298489;179298796;179299008;179301236;179304420;179306193	1946	1948	1186	0.60883
NM_004301	ACTL6A	NM_004301.5	chr3;chr3;chr3;chr3;chr3;chr3;chr3;chr3;chr3;chr3;chr3;chr3;chr3;chr3	179280714;179287612;179287855;179291157;179292158;179294005;179294408;179294612;179298428;179298682;179298928;179301141;179304334;179305718	179280905;179287688;179288029;179291257;179292255;179294099;179294514;179294701;179298489;179298796;179299008;179301236;179304420;179306195	1854	1948	1186	0.60883
NM_177989	ACTL6A	NM_177989.3	chr3;chr3;chr3;chr3;chr3;chr3;chr3;chr3;chr3;chr3;chr3;chr3;chr3;chr3	179280668;179287612;179287855;179291157;179292158;179294005;179294408;179294612;179298428;179298682;179298928;179301141;179304334;179305718	179280761;179287688;179288029;179291257;179292255;179294099;179294514;179294701;179298489;179298796;179299008;179301236;179304420;179306193	1754	1924	1182	0.614345
NM_016188	ACTL6B	NM_016188.5	chr7;chr7;chr7;chr7;chr7;chr7;chr7;chr7;chr7;chr7;chr7;chr7;chr7;chr7	100240720;100243872;100244174;100244374;100244594;100244846;100245067;100246179;100246352;100247661;100252642;100253044;100253426;100253953	100240949;100243958;100244269;100244454;100244708;100244907;100245156;100246285;100246446;100247758;100252742;100253209;100253502;100254071	1524	5	4	0.8
NR_134539	ACTL6B	NR_134539.2	chr7;chr7;chr7;chr7;chr7;chr7;chr7;chr7;chr7;chr7;chr7;chr7;chr7;chr7	100240720;100243872;100244174;100244374;100244594;100244846;100245067;100246179;100246352;100247661;100252642;100253044;100253426;100253953	100240949;100243975;100244269;100244454;100244708;100244907;100245156;100246285;100246446;100247758;100252742;100253209;100253502;100254071	1541	5	4	0.8
NM_006687	ACTL7A	NM_006687.4	chr9	111624546	111626036	1491	0	1	#DIV/0!
NM_006686	ACTL7B	NM_006686.4	chr9	111616868	111618266	1399	2	17	8.5
NM_030812	ACTL8	NM_030812.3	chr1;chr1;chr1	18081828;18149480;18152262	18081999;18149851;18153558	1841	11	3	0.272727
NM_178525	ACTL9	NM_178525.5	chr19;chr19_jh159149_fix	8807750;127370	8809145;128765	2792	0	0	#DIV/0!
NM_001102	ACTN1	NM_001102.4	chr14;chr14;chr14;chr14;chr14;chr14;chr14;chr14;chr14;chr14;chr14;chr14;chr14;chr14;chr14;chr14;chr14;chr14;chr14;chr14;chr14	69340845;69343799;69345706;69346679;69347527;69349175;69349590;69350885;69351492;69352142;69356856;69358770;69360372;69369194;69371372;69376035;69376672;69378873;69387723;69392275;69445669	69341734;69343957;69345786;69346825;69347706;69349309;69349772;69351025;69351600;69352292;69357003;69359000;69360464;69369279;69371453;69376113;69376759;69378959;69387842;69392389;69446019	3656	1450	322	0.222069
NM_001130004	ACTN1	NM_001130004.1	chr14;chr14;chr14;chr14;chr14;chr14;chr14;chr14;chr14;chr14;chr14;chr14;chr14;chr14;chr14;chr14;chr14;chr14;chr14;chr14;chr14;chr14	69340840;69343799;69345175;69345706;69346679;69347527;69349175;69349590;69350885;69351492;69352142;69356856;69358770;69360372;69369194;69371372;69376035;69376672;69378873;69387723;69392275;69445669	69341734;69343957;69345240;69345786;69346825;69347706;69349309;69349772;69351025;69351600;69352292;69357003;69359000;69360464;69369279;69371453;69376113;69376759;69378959;69387842;69392389;69446083	3791	1452	324	0.22314
NM_001130005	ACTN1	NM_001130005.2	chr14;chr14;chr14;chr14;chr14;chr14;chr14;chr14;chr14;chr14;chr14;chr14;chr14;chr14;chr14;chr14;chr14;chr14;chr14;chr14;chr14	69340845;69343799;69345175;69346679;69347527;69349175;69349590;69350885;69351492;69352142;69356856;69358770;69360372;69369194;69371372;69376035;69376672;69378873;69387723;69392275;69445669	69341734;69343957;69345240;69346825;69347706;69349309;69349772;69351025;69351600;69352292;69357003;69359000;69360464;69369279;69371453;69376113;69376759;69378959;69387842;69392389;69446019	3641	1451	324	0.223294
NR_073422	ACTN1-DT	NR_073422.1	chr14;chr14;chr14;chr14	69446399;69446645;69452402;69454062	69446501;69446904;69452518;69454180	599	2	1	0.5
NM_001278344	ACTN2	NM_001278344.1	chr1;chr1;chr1;chr1;chr1;chr1;chr1;chr1;chr1;chr1;chr1;chr1;chr1;chr1;chr1;chr1;chr1;chr1;chr1;chr1;chr1;chr1;chr1	236849754;236881158;236882194;236883405;236889233;236890978;236894533;236897733;236898935;236899858;236900422;236902602;236906196;236907926;236910967;236912424;236914770;236917247;236918319;236920786;236923024;236924315;236925761	236850099;236881272;236882313;236883491;236889320;236891056;236894614;236897818;236899020;236899968;236900514;236902832;236906343;236908076;236911075;236912564;236914952;236917381;236918498;236920932;236923089;236924473;236927931	5114	337	274	0.813056
NM_001278343	ACTN2	NM_001278343.2	chr1;chr1;chr1;chr1;chr1;chr1;chr1;chr1;chr1;chr1;chr1;chr1;chr1;chr1;chr1;chr1;chr1;chr1;chr1;chr1;chr1	236849799;236881158;236882194;236883405;236889233;236890978;236894533;236897733;236900422;236902602;236906196;236907926;236910967;236912424;236914770;236917247;236918319;236920786;236923024;236924315;236925761	236850099;236881272;236882313;236883491;236889320;236891056;236894614;236897818;236900514;236902832;236906343;236908076;236911075;236912564;236914952;236917381;236918498;236920932;236923089;236924473;236927931	4872	332	270	0.813253
NM_001103	ACTN2	NM_001103.3	chr1;chr1;chr1;chr1;chr1;chr1;chr1;chr1;chr1;chr1;chr1;chr1;chr1;chr1;chr1;chr1;chr1;chr1;chr1;chr1;chr1	236849754;236881158;236882194;236883405;236889233;236890978;236894533;236898935;236900422;236902602;236906196;236907926;236910967;236912424;236914770;236917247;236918319;236920786;236923024;236924315;236925761	236850099;236881272;236882313;236883491;236889320;236891056;236894614;236899020;236900514;236902832;236906343;236908076;236911075;236912564;236914952;236917381;236918498;236920932;236923089;236924473;236927931	4917	328	272	0.829268
NM_001258371	ACTN3	NM_001258371.2	chr11;chr11;chr11;chr11;chr11;chr11;chr11;chr11;chr11;chr11;chr11;chr11;chr11;chr11;chr11;chr11;chr11;chr11;chr11;chr11;chr11	66313866;66318710;66318999;66321516;66322007;66322601;66322757;66323616;66324604;66325170;66325498;66326707;66327439;66327642;66328044;66328698;66328929;66329493;66329728;66330267;66330506	66314257;66318824;66319118;66321602;66322094;66322679;66322838;66323701;66324696;66325400;66325645;66326857;66327547;66327782;66328226;66328832;66329108;66329639;66329793;66330425;66330800	3087	3	1	0.333333
NM_001104	ACTN3	NM_001104.4	chr11;chr11;chr11;chr11;chr11;chr11;chr11;chr11;chr11;chr11;chr11;chr11;chr11;chr11;chr11;chr11;chr11;chr11;chr11;chr11;chr11	66314374;66318710;66318999;66321516;66322007;66322601;66322757;66323616;66324604;66325170;66325498;66326707;66327439;66327642;66328044;66328698;66328929;66329493;66329728;66330267;66330506	66314555;66318824;66319118;66321602;66322094;66322679;66322838;66323701;66324696;66325400;66325645;66326857;66327547;66327782;66328226;66328832;66329108;66329639;66329793;66330425;66330805	2882	3	1	0.333333
NM_004924	ACTN4	NM_004924.6	chr19;chr19;chr19;chr19;chr19;chr19;chr19;chr19;chr19;chr19;chr19;chr19;chr19;chr19;chr19;chr19;chr19;chr19;chr19;chr19;chr19	39138289;39191240;39191642;39195574;39196684;39198757;39200035;39200897;39205109;39207726;39208567;39212178;39214254;39214577;39214797;39215071;39216364;39217597;39218586;39219636;39219914	39138547;39191354;39191761;39195660;39196771;39198835;39200116;39200982;39205201;39207956;39208714;39212328;39214362;39214717;39214979;39215205;39216543;39217743;39218666;39219794;39222229	4990	5394	1812	0.335929
NM_001322033	ACTN4	NM_001322033.2	chr19;chr19;chr19;chr19;chr19;chr19;chr19;chr19;chr19;chr19;chr19;chr19;chr19;chr19;chr19;chr19;chr19;chr19;chr19;chr19;chr19	39138289;39191240;39191642;39195574;39196684;39198757;39200035;39201916;39205109;39207726;39208567;39212178;39214254;39214577;39214797;39215071;39216364;39217597;39218956;39219636;39219914	39138547;39191354;39191761;39195660;39196771;39198835;39200116;39202001;39205201;39207956;39208714;39212328;39214362;39214717;39214979;39215205;39216543;39217743;39219021;39219794;39222229	4975	5404	1816	0.336047
NM_018477	ACTR10	NM_018477.3	chr14;chr14;chr14;chr14;chr14;chr14;chr14;chr14;chr14;chr14;chr14;chr14;chr14	58666867;58669573;58674654;58675717;58678010;58680349;58681923;58686412;58690340;58690501;58697117;58698784;58701088	58667012;58669645;58674736;58675825;58678117;58680416;58682002;58686447;58690419;58690574;58697198;58698985;58702354	2408	1222	569	0.46563
NM_005736	ACTR1A	NM_005736.4	chr10;chr10;chr10;chr10;chr10;chr10;chr10;chr10;chr10;chr10;chr10	104238986;104240889;104241594;104241758;104242768;104243917;104245366;104247907;104248820;104250306;104262357	104240722;104240929;104241655;104241932;104242860;104244133;104245490;104248032;104248895;104250370;104262469	2830	3774	2274	0.602544
NM_005735	ACTR1B	NM_005735.4	chr2;chr2;chr2;chr2;chr2;chr2;chr2;chr2;chr2;chr2;chr2	98272402;98273615;98273911;98274406;98274687;98274890;98275342;98275815;98277034;98278345;98280306	98273423;98273655;98273972;98274580;98274779;98275106;98275466;98275940;98277109;98278409;98280507	2204	1575	1046	0.664127
NM_005722	ACTR2	NM_005722.3	chr2;chr2;chr2;chr2;chr2;chr2;chr2;chr2;chr2	65454829;65466986;65473658;65478161;65480862;65482679;65488381;65492177;65495698	65455091;65467096;65473873;65478233;65480998;65482828;65488526;65492309;65498387	3919	6646	2958	0.44508
NM_001005386	ACTR2	NM_001005386.2	chr2;chr2;chr2;chr2;chr2;chr2;chr2;chr2;chr2;chr2	65454829;65466986;65469183;65473658;65478161;65480862;65482679;65488381;65492177;65495698	65455091;65467096;65469197;65473873;65478233;65480998;65482828;65488526;65492309;65498387	3934	6646	2961	0.445531
NM_005721	ACTR3	NM_005721.5	chr2;chr2;chr2;chr2;chr2;chr2;chr2;chr2;chr2;chr2;chr2;chr2	114647666;114670749;114674461;114684922;114688878;114691856;114697536;114699763;114709056;114709297;114713200;114714937	114647900;114670804;114674585;114685032;114688973;114691963;114697679;114699936;114709148;114709422;114713283;114720173	6589	4284	2398	0.559757
NR_102318	ACTR3	NR_102318.1	chr2;chr2;chr2;chr2;chr2;chr2;chr2;chr2;chr2;chr2;chr2	114647511;114670749;114684922;114688878;114691856;114697536;114699763;114709056;114709297;114713200;114714937	114647900;114670804;114685032;114688973;114691963;114697679;114699936;114709148;114709422;114713283;114719131	5577	4279	2396	0.559944
NM_001277140	ACTR3	NM_001277140.1	chr2;chr2;chr2;chr2;chr2;chr2;chr2;chr2;chr2;chr2;chr2;chr2	114648175;114670749;114674461;114684922;114688878;114691856;114697536;114699763;114709056;114709297;114713200;114714937	114648355;114670804;114674585;114685032;114688973;114691963;114697679;114699936;114709148;114709422;114713283;114719131	5493	4112	2345	0.570282
NR_110174	ACTR3-AS1	NR_110174.1	chr2;chr2;chr2;chr2;chr2	114588760;114589107;114600841;114619041;114648470	114589005;114589162;114600930;114619138;114648569	590	8	6	0.75
NM_001350946	ACTR3B	NM_001350946.1	chr7;chr7;chr7;chr7;chr7;chr7;chr7;chr7;chr7	152456834;152497616;152498706;152511635;152513566;152517384;152520427;152522115;152551543	152457011;152497740;152498816;152511730;152513673;152517527;152520600;152522207;152552464	1951	494	105	0.212551
NM_001040135	ACTR3B	NM_001040135.2	chr7;chr7;chr7;chr7;chr7;chr7;chr7;chr7;chr7;chr7	152456834;152480272;152497616;152498706;152511635;152513566;152517384;152520427;152522115;152551543	152457011;152480327;152497740;152498816;152511730;152513673;152517527;152520600;152522207;152552464	2007	494	105	0.212551
NM_001350944	ACTR3B	NM_001350944.1	chr7;chr7;chr7;chr7;chr7;chr7;chr7;chr7;chr7;chr7;chr7	152456834;152480272;152497616;152498706;152511635;152513566;152517384;152520427;152522115;152550579;152551543	152457011;152480327;152497740;152498816;152511730;152513673;152517527;152520600;152522207;152550662;152552464	2091	500	109	0.218
NM_001350943	ACTR3B	NM_001350943.1	chr7;chr7;chr7;chr7;chr7;chr7;chr7;chr7;chr7;chr7	152456834;152498706;152511635;152513566;152517384;152520427;152522115;152549211;152550579;152551543	152457011;152498816;152511730;152513673;152517527;152520600;152522207;152549336;152550662;152552464	2036	507	112	0.220907
NM_001350941	ACTR3B	NM_001350941.1	chr7;chr7;chr7;chr7;chr7;chr7;chr7;chr7;chr7;chr7;chr7	152456834;152480272;152498706;152511635;152513566;152517384;152520427;152522115;152549211;152550579;152551543	152457011;152480327;152498816;152511730;152513673;152517527;152520600;152522207;152549336;152550662;152552464	2092	507	112	0.220907
NR_146950	ACTR3B	NR_146950.1	chr7;chr7;chr7;chr7;chr7;chr7;chr7;chr7;chr7;chr7;chr7	152456834;152480272;152498706;152511635;152513566;152517388;152520427;152522115;152549211;152550579;152551543	152457011;152480327;152498816;152511730;152513673;152517527;152520600;152522207;152549336;152550662;152552464	2088	507	112	0.220907
NM_001350940	ACTR3B	NM_001350940.1	chr7;chr7;chr7;chr7;chr7;chr7;chr7;chr7;chr7;chr7;chr7	152456834;152497616;152498706;152511635;152513566;152517384;152520427;152522115;152549211;152550579;152551543	152457011;152497740;152498816;152511730;152513673;152517527;152520600;152522207;152549336;152550662;152552464	2161	508	113	0.222441
NM_001350945	ACTR3B	NM_001350945.1	chr7;chr7;chr7;chr7;chr7;chr7;chr7;chr7;chr7;chr7;chr7;chr7	152456834;152497616;152498706;152508782;152511635;152513566;152517384;152520427;152522115;152549211;152550579;152551543	152457011;152497740;152498816;152508818;152511730;152513673;152517527;152520600;152522207;152549336;152550662;152552464	2198	508	113	0.222441
NR_146949	ACTR3B	NR_146949.1	chr7;chr7;chr7;chr7;chr7;chr7;chr7;chr7;chr7;chr7;chr7	152456834;152497616;152498706;152511635;152513566;152517388;152520427;152522115;152549211;152550579;152551543	152457011;152497740;152498816;152511730;152513673;152517527;152520600;152522207;152549336;152550662;152552464	2157	508	113	0.222441
NR_146948	ACTR3B	NR_146948.1	chr7;chr7;chr7;chr7;chr7;chr7;chr7;chr7;chr7;chr7;chr7	152456834;152497616;152498706;152511635;152513566;152517384;152520427;152522115;152549211;152550579;152551543	152457011;152497740;152498816;152511730;152513673;152517432;152520600;152522207;152549336;152550662;152552464	2066	508	113	0.222441
NR_146946	ACTR3B	NR_146946.1	chr7;chr7;chr7;chr7;chr7;chr7;chr7;chr7;chr7;chr7;chr7;chr7	152456834;152497616;152498706;152508782;152511635;152513566;152517384;152520427;152522115;152549211;152550579;152551543	152457011;152497740;152498816;152508818;152511730;152513673;152517432;152520600;152522207;152549336;152550662;152552464	2103	508	113	0.222441
NR_146951	ACTR3B	NR_146951.1	chr7;chr7;chr7;chr7;chr7;chr7;chr7;chr7;chr7;chr7;chr7;chr7	152456834;152480272;152497616;152498706;152511635;152513566;152517388;152520427;152522115;152549211;152550579;152551543	152457011;152480327;152497740;152498816;152511730;152513673;152517527;152520600;152522207;152549336;152550662;152552464	2213	508	113	0.222441
NR_146947	ACTR3B	NR_146947.1	chr7;chr7;chr7;chr7;chr7;chr7;chr7;chr7;chr7;chr7;chr7;chr7	152456834;152480272;152497616;152498706;152511635;152513566;152517384;152520427;152522115;152549211;152550579;152551543	152457011;152480327;152497740;152498816;152511730;152513673;152517432;152520600;152522207;152549336;152550662;152552464	2122	508	113	0.222441
NM_020445	ACTR3B	NM_020445.6	chr7;chr7;chr7;chr7;chr7;chr7;chr7;chr7;chr7;chr7;chr7;chr7	152456837;152480272;152497616;152498706;152511635;152513566;152517384;152520427;152522115;152549211;152550579;152551543	152457011;152480327;152497740;152498816;152511730;152513673;152517527;152520600;152522207;152549336;152550662;152552463	2213	508	113	0.222441
NM_001350942	ACTR3B	NM_001350942.1	chr7;chr7;chr7;chr7;chr7;chr7;chr7;chr7;chr7;chr7;chr7;chr7	152456834;152480272;152497616;152498706;152511635;152513566;152517384;152520427;152522115;152549211;152550579;152551543	152457137;152480327;152497740;152498816;152511730;152513673;152517527;152520600;152522207;152549336;152550662;152552464	2343	512	118	0.230469
NR_027714	ACTR3BP2	NR_027714.1	chr2	92129159	92130496	1338	0	0	#DIV/0!
NR_045000	ACTR3BP5	NR_045000.1	chr10	38989727	38991372	1646	0	0	#DIV/0!
NR_147013	ACTR3C	NR_147013.2	chr7;chr7;chr7;chr7;chr7;chr7	149941005;149981842;149983456;149986539;149992395;150020558	149946143;149981934;149983629;149986682;149992436;150020634	5669	173	56	0.323699
NM_001164458	ACTR3C	NM_001164458.1	chr7;chr7;chr7;chr7;chr7;chr7;chr7;chr7	149944301;149946037;149981842;149983456;149986539;149990401;149992341;150020558	149944658;149946143;149981934;149983629;149986682;149990508;149992436;150020758	1281	178	60	0.337079
NR_147012	ACTR3C	NR_147012.2	chr7;chr7;chr7;chr7;chr7;chr7;chr7;chr7;chr7;chr7;chr7	149578449;149588280;149589363;149606739;149946037;149981842;149983456;149986634;149990401;149992341;150020558	149586094;149588390;149589487;149606794;149946143;149981934;149983629;149986678;149990508;149992436;150020634	8638	230	87	0.378261
NM_001351028	ACTR3C	NM_001351028.2	chr7;chr7;chr7;chr7;chr7;chr7;chr7;chr7;chr7;chr7	149578449;149588280;149589363;149606739;149981842;149983456;149986539;149990401;149992341;150020558	149586094;149588390;149589487;149606794;149981934;149983629;149986682;149990508;149992436;150020634	8630	229	87	0.379913
NM_001351030	ACTR3C	NM_001351030.1	chr7;chr7;chr7;chr7	149578448;149588280;149917334;149918015	149586094;149588390;149917587;149918189	8187	68	30	0.441176
NM_001351029	ACTR3C	NM_001351029.1	chr7;chr7;chr7;chr7	149578448;149588280;149917334;149918021	149586094;149588390;149917587;149918189	8181	68	30	0.441176
NR_147021	ACTR3C	NR_147021.1	chr7;chr7;chr7;chr7	149578448;149588280;149606739;149744698	149586094;149588390;149606794;149744804	7921	68	30	0.441176
NR_147022	ACTR3C	NR_147022.1	chr7;chr7;chr7	149578448;149588280;149744698	149586094;149588390;149744804	7865	68	30	0.441176
NR_147018	ACTR3C	NR_147018.1	chr7;chr7;chr7;chr7;chr7	149578448;149588280;149606739;149917334;149917928	149586094;149588390;149606794;149917587;149918189	8330	68	30	0.441176
NR_147016	ACTR3C	NR_147016.1	chr7;chr7;chr7;chr7;chr7	149578448;149588280;149606739;149917334;149918015	149586094;149588390;149606794;149917587;149918189	8243	68	30	0.441176
NM_001351027	ACTR3C	NM_001351027.1	chr7;chr7;chr7;chr7;chr7	149578448;149588280;149589363;149606739;149744698	149586094;149588390;149589487;149606794;149744804	8046	68	31	0.455882
NR_147020	ACTR3C	NR_147020.1	chr7;chr7;chr7;chr7	149578448;149588280;149589363;149744698	149586094;149588390;149589487;149744804	7990	68	31	0.455882
NR_147019	ACTR3C	NR_147019.1	chr7;chr7;chr7;chr7;chr7;chr7	149578448;149588280;149589363;149606739;149917334;149917928	149586094;149588390;149589487;149606794;149917587;149918189	8455	68	31	0.455882
NR_147017	ACTR3C	NR_147017.1	chr7;chr7;chr7;chr7;chr7;chr7	149578448;149588280;149589363;149606739;149917334;149918015	149586094;149588390;149589487;149606794;149917587;149918189	8368	68	31	0.455882
NR_147014	ACTR3C	NR_147014.1	chr7;chr7;chr7;chr7;chr7	149578448;149588280;149589363;149917334;149918021	149586094;149588390;149589487;149917587;149918189	8306	68	31	0.455882
NR_147015	ACTR3C	NR_147015.1	chr7;chr7;chr7;chr7;chr7;chr7	149578448;149588280;149589363;149606739;149917334;149918025	149586094;149588390;149589487;149606794;149917587;149918189	8358	68	31	0.455882
NM_001164459	ACTR3C	NM_001164459.1	chr7;chr7;chr7;chr7;chr7;chr7;chr7;chr7	149944301;149946037;149981842;149983456;149986539;149990401;149992341;149999931	149944658;149946143;149981934;149983629;149986682;149990508;149992436;150000069	1219	29	15	0.517241
NM_024855	ACTR5	NM_024855.4	chr20;chr20;chr20;chr20;chr20;chr20;chr20;chr20;chr20	37377103;37378653;37380774;37383600;37384500;37394045;37394881;37396107;37400202	37377496;37378882;37380943;37383817;37384682;37394161;37395020;37396239;37401163	2547	253	227	0.897233
NM_022496	ACTR6	NM_022496.4	chr12;chr12;chr12;chr12;chr12;chr12;chr12;chr12;chr12;chr12;chr12	100593865;100598718;100599454;100601441;100603851;100604073;100606034;100606228;100612193;100613786;100617564	100594697;100598835;100599522;100601564;100603986;100604129;100606132;100606306;100612364;100613924;100618202	2465	923	701	0.75948
NR_048569	ACTR6	NR_048569.2	chr12;chr12;chr12;chr12;chr12;chr12;chr12;chr12;chr12;chr12;chr12	100594593;100598718;100599454;100601441;100603851;100604073;100606034;100606228;100612193;100613786;100617564	100594697;100598835;100599535;100601564;100603986;100604129;100606132;100606306;100612364;100613924;100618202	1750	921	701	0.761129
NR_048568	ACTR6	NR_048568.2	chr12;chr12;chr12;chr12;chr12;chr12;chr12;chr12;chr12;chr12;chr12	100594593;100598718;100599454;100601441;100603851;100604073;100606034;100606228;100612193;100613786;100617564	100594838;100598835;100599522;100601564;100603986;100604129;100606132;100606306;100612364;100613924;100618202	1878	921	702	0.762215
NM_022899	ACTR8	NM_022899.5	chr3;chr3;chr3;chr3;chr3;chr3;chr3;chr3;chr3;chr3;chr3;chr3;chr3	53901093;53904009;53905259;53906411;53907059;53908238;53909975;53910647;53911241;53911674;53912384;53913966;53916006	53902889;53904172;53905523;53906551;53907154;53908391;53910107;53910740;53911414;53911778;53912494;53914136;53916179	3579	589	327	0.555178
NM_138289	ACTRT1	NM_138289.3	chrX	127184941	127186382	1442	0	0	#DIV/0!
NM_080431	ACTRT2	NM_080431.5	chr1	2938031	2939467	1437	0	0	#DIV/0!
NM_032487	ACTRT3	NM_032487.5	chr3;chr3	169484709;169487109	169486138;169487349	1671	68	37	0.544118
NM_001111067	ACVR1	NM_001111067.4	chr2;chr2;chr2;chr2;chr2;chr2;chr2;chr2;chr2;chr2;chr2	158592958;158594952;158617392;158622433;158626880;158630600;158634643;158636849;158655939;158674897;158732308	158594177;158595082;158617589;158622708;158627026;158630699;158634854;158637112;158656012;158675071;158732842	3332	222	209	0.941441
NM_001105	ACVR1	NM_001105.5	chr2;chr2;chr2;chr2;chr2;chr2;chr2;chr2;chr2;chr2;chr2	158592958;158594952;158617392;158622433;158626880;158630600;158634643;158636849;158655939;158674897;158731376	158594177;158595082;158617589;158622708;158627026;158630699;158634854;158637112;158656012;158675071;158731511	2933	219	207	0.945205
NM_001347663	ACVR1	NM_001347663.1	chr2;chr2;chr2;chr2;chr2;chr2;chr2;chr2;chr2;chr2;chr2	158592958;158594952;158617392;158622433;158626880;158630600;158634643;158636849;158655939;158674897;158732254	158594177;158595082;158617589;158622708;158627026;158630699;158634854;158637112;158656012;158675071;158732374	2918	219	207	0.945205
NM_001347664	ACVR1	NM_001347664.1	chr2;chr2;chr2;chr2;chr2;chr2;chr2;chr2;chr2;chr2;chr2;chr2	158592958;158594952;158617392;158622433;158626880;158630600;158634643;158636849;158655939;158674897;158683040;158732308	158594177;158595082;158617589;158622708;158627026;158630699;158634854;158637112;158656012;158675071;158683158;158732374	2983	219	207	0.945205
NM_001347665	ACVR1	NM_001347665.1	chr2;chr2;chr2;chr2;chr2;chr2;chr2;chr2;chr2;chr2;chr2;chr2	158592958;158594952;158617392;158622433;158626880;158630600;158634643;158636849;158655939;158674897;158675915;158732308	158594177;158595082;158617589;158622708;158627026;158630699;158634854;158637112;158656012;158675071;158676001;158732374	2951	219	207	0.945205
NM_001347666	ACVR1	NM_001347666.1	chr2;chr2;chr2;chr2;chr2;chr2;chr2;chr2;chr2;chr2;chr2;chr2	158592958;158594952;158617392;158622433;158626880;158630600;158634643;158636849;158655939;158674897;158716545;158732308	158594177;158595082;158617589;158622708;158627026;158630699;158634854;158637112;158656012;158675071;158716691;158732374	3011	219	208	0.949772
NM_001347667	ACVR1	NM_001347667.2	chr2;chr2;chr2;chr2;chr2;chr2;chr2;chr2;chr2;chr2;chr2;chr2	158592958;158594952;158617392;158622433;158626880;158630600;158634643;158636849;158655939;158674897;158683040;158694753	158594177;158595082;158617589;158622708;158627026;158630699;158634854;158637112;158656012;158675071;158683158;158695142	3306	219	214	0.977169
NM_020328	ACVR1B	NM_020328.4	chr12;chr12;chr12;chr12;chr12;chr12;chr12;chr12;chr12;chr12	52345483;52369049;52370111;52374753;52376470;52377783;52378976;52380602;52385647;52387769	52345618;52369288;52370359;52374983;52376592;52377950;52379132;52380726;52385777;52390862	4654	986	576	0.584178
NM_004302	ACVR1B	NM_004302.5	chr12;chr12;chr12;chr12;chr12;chr12;chr12;chr12;chr12	52345483;52369049;52370111;52374753;52377783;52378976;52380602;52385647;52387769	52345618;52369288;52370359;52374983;52377950;52379132;52380726;52385777;52390862	4531	983	576	0.585961
NM_020327	ACVR1B	NM_020327.3	chr12;chr12;chr12;chr12;chr12;chr12;chr12;chr12;chr12	52347164;52369049;52370111;52374753;52377783;52378976;52380602;52385647;52387769	52347283;52369288;52370359;52374983;52377950;52379132;52380726;52385777;52390863	4516	981	576	0.587156
NM_145259	ACVR1C	NM_145259.3	chr2;chr2;chr2;chr2;chr2;chr2;chr2;chr2;chr2	158383279;158395085;158397602;158399218;158400957;158406674;158412605;158443699;158485084	158390555;158395215;158397726;158399374;158401124;158406904;158412844;158443929;158485376	8853	115	54	0.469565
NM_001111032	ACVR1C	NM_001111032.2	chr2;chr2;chr2;chr2;chr2;chr2;chr2;chr2	158383279;158395085;158397602;158399218;158400957;158406674;158443699;158485084	158390555;158395215;158397726;158399374;158401124;158406904;158443929;158485376	8613	115	54	0.469565
NM_001111031	ACVR1C	NM_001111031.1	chr2;chr2;chr2;chr2;chr2;chr2;chr2;chr2;chr2	158383279;158395085;158397602;158399218;158400957;158406674;158412605;158443699;158453872	158390555;158395215;158397726;158399374;158401124;158406904;158412844;158443929;158454072	8761	115	54	0.469565
NM_001111033	ACVR1C	NM_001111033.2	chr2;chr2;chr2;chr2;chr2;chr2;chr2	158383279;158395085;158397602;158399218;158400957;158443699;158485084	158390555;158395215;158397726;158399374;158401124;158443929;158485376	8382	113	54	0.477876
NM_001278580	ACVR2A	NM_001278580.1	chr2;chr2;chr2;chr2;chr2;chr2;chr2;chr2;chr2;chr2;chr2	148602086;148653933;148657027;148657313;148672760;148674852;148676016;148677799;148680542;148683600;148684649	148602275;148654077;148657136;148657467;148672903;148674995;148676161;148677913;148680680;148683730;148688396	5167	246	399	1.62195
NM_001278579	ACVR2A	NM_001278579.2	chr2;chr2;chr2;chr2;chr2;chr2;chr2;chr2;chr2;chr2;chr2;chr2	148602086;148602643;148653870;148657027;148657313;148672760;148674852;148676016;148677799;148680542;148683600;148684649	148602275;148602776;148654077;148657136;148657467;148672903;148674995;148676161;148677913;148680680;148683730;148688391	5359	249	405	1.62651
NM_001616	ACVR2A	NM_001616.5	chr2;chr2;chr2;chr2;chr2;chr2;chr2;chr2;chr2;chr2;chr2	148602598;148653870;148657027;148657313;148672760;148674852;148676016;148677799;148680542;148683600;148684649	148602776;148654077;148657136;148657467;148672903;148674995;148676161;148677913;148680680;148683730;148688391	5214	246	403	1.63821
NM_001106	ACVR2B	NM_001106.4	chr3;chr3;chr3;chr3;chr3;chr3;chr3;chr3;chr3;chr3;chr3	38495381;38518778;38519352;38519632;38519866;38520619;38521169;38522842;38523689;38523921;38524629	38495865;38518985;38519461;38519783;38520009;38520762;38521317;38522956;38523827;38524051;38534633	11782	1340	1174	0.876119
NR_028389	ACVR2B-AS1	NR_028389.1	chr3;chr3	38492518;38495994	38494716;38496311	2517	48	25	0.520833
NM_000020	ACVRL1	NM_000020.3	chr12;chr12;chr12;chr12;chr12;chr12;chr12;chr12;chr12;chr12	52301288;52306254;52306883;52307343;52307758;52308223;52309009;52309820;52312769;52314543	52301479;52306319;52307134;52307554;52307857;52308369;52309284;52310017;52312899;52317145	4177	39	8	0.205128
NM_001077401	ACVRL1	NM_001077401.2	chr12;chr12;chr12;chr12;chr12;chr12;chr12;chr12;chr12	52306167;52306883;52307343;52307758;52308223;52309009;52309820;52312769;52314543	52306319;52307134;52307554;52307857;52308369;52309284;52310017;52312899;52317145	4072	39	8	0.205128
NM_001198898	ACY1	NM_001198898.2	chr3;chr3;chr3;chr3;chr3;chr3;chr3;chr3;chr3;chr3;chr3;chr3;chr3;chr3	52017551;52018063;52019417;52019868;52020271;52020431;52020621;52021004;52021163;52021325;52021572;52022540;52022782;52022927	52017605;52018174;52019481;52019962;52020347;52020520;52020677;52021077;52021212;52021469;52021640;52022619;52022842;52023213	1317	644	97	0.150621
NM_001198895	ACY1	NM_001198895.2	chr3;chr3;chr3;chr3;chr3;chr3;chr3;chr3;chr3;chr3;chr3;chr3;chr3;chr3;chr3	52017551;52018063;52019223;52019377;52019868;52020271;52020431;52020621;52021004;52021163;52021325;52021572;52022540;52022782;52022927	52017600;52018174;52019287;52019481;52019962;52020347;52020520;52020677;52021077;52021212;52021469;52021640;52022619;52022842;52023213	1417	645	100	0.155039
NM_000666	ACY1	NM_000666.3	chr3;chr3;chr3;chr3;chr3;chr3;chr3;chr3;chr3;chr3;chr3;chr3;chr3;chr3;chr3	52017551;52018063;52019223;52019377;52019868;52020271;52020431;52020621;52021004;52021163;52021325;52021572;52022540;52022782;52022927	52017605;52018174;52019287;52019481;52019962;52020347;52020520;52020677;52021077;52021212;52021469;52021640;52022619;52022842;52023213	1422	645	100	0.155039
NM_001198896	ACY1	NM_001198896.2	chr3;chr3;chr3;chr3;chr3;chr3;chr3;chr3;chr3;chr3;chr3;chr3;chr3	52017551;52018063;52019223;52019377;52019868;52020621;52021004;52021163;52021325;52021572;52022540;52022782;52022927	52017605;52018174;52019287;52019481;52019913;52020677;52021077;52021212;52021469;52021640;52022619;52022842;52023213	1206	632	98	0.155063
NM_001198897	ACY1	NM_001198897.2	chr3;chr3;chr3;chr3;chr3;chr3;chr3;chr3;chr3;chr3;chr3;chr3;chr3	52017551;52018063;52019223;52019377;52019868;52020271;52020431;52020621;52021004;52021572;52022540;52022782;52022927	52017605;52018174;52019287;52019481;52019962;52020347;52020520;52020677;52021077;52021640;52022619;52022842;52023213	1227	621	100	0.161031
NM_080658	ACY3	NM_080658.2	chr11;chr11;chr11;chr11;chr11;chr11;chr11;chr11	67410026;67412231;67412516;67412758;67413163;67414279;67414987;67418054	67410410;67412340;67412623;67412851;67413358;67414534;67415060;67418201	1371	0	0	#DIV/0!
NM_001302617	ACYP1	NM_001302617.2	chr14;chr14;chr14	75519946;75530173;75535913	75520362;75530264;75536193	790	535	408	0.762617
NR_126393	ACYP1	NR_126393.2	chr14;chr14;chr14;chr14	75519946;75528387;75530173;75530657	75520362;75528465;75530264;75530727	659	540	417	0.772222
NM_001107	ACYP1	NM_001107.5	chr14;chr14;chr14	75519946;75530173;75530657	75520362;75530264;75530727	580	532	414	0.778195
NM_001302616	ACYP1	NM_001302616.2	chr14;chr14;chr14	75519946;75530173;75530675	75520362;75530264;75530727	562	532	414	0.778195
NR_126395	ACYP1	NR_126395.2	chr14;chr14	75519946;75530657	75520362;75530727	488	518	407	0.785714
NR_126394	ACYP1	NR_126394.2	chr14;chr14	75519946;75535913	75520362;75536193	698	472	373	0.790254
NM_001320587	ACYP2	NM_001320587.2	chr2;chr2;chr2;chr2;chr2;chr2	54198250;54200850;54284376;54362590;54365776;54531825	54198458;54200947;54284497;54362606;54365885;54532437	1169	98	105	1.07143
NM_001320586	ACYP2	NM_001320586.2	chr2;chr2;chr2;chr2;chr2;chr2;chr2	54198250;54200850;54278095;54284376;54362590;54365776;54531825	54198458;54200947;54278187;54284497;54362606;54365885;54532437	1262	98	105	1.07143
NM_001320588	ACYP2	NM_001320588.2	chr2;chr2;chr2;chr2	54350420;54362590;54365776;54531825	54350547;54362606;54365885;54532437	868	59	72	1.22034
NM_138448	ACYP2	NM_138448.4	chr2;chr2;chr2;chr2	54342752;54362590;54365776;54531825	54342893;54362606;54365885;54532437	882	106	130	1.22642
NM_001320589	ACYP2	NM_001320589.2	chr2;chr2;chr2;chr2;chr2	54342752;54362590;54365776;54494433;54531825	54342893;54362606;54365885;54494502;54532437	952	106	130	1.22642
NM_001320590	ACYP2	NM_001320590.2	chr2;chr2;chr2;chr2	54342752;54362590;54365776;54369020	54342893;54362606;54365885;54370453	1703	80	104	1.3
NM_001322051	ADA	NM_001322051.1	chr20;chr20;chr20;chr20;chr20;chr20;chr20;chr20;chr20;chr20;chr20	43248160;43248940;43249659;43251229;43251470;43252843;43254210;43255097;43257688;43264868;43280216	43248488;43249042;43249788;43251293;43251571;43252970;43254325;43255240;43257810;43264929;43280399	1486	424	143	0.337264
NM_000022	ADA	NM_000022.4	chr20;chr20;chr20;chr20;chr20;chr20;chr20;chr20;chr20;chr20;chr20;chr20	43248163;43248940;43249659;43251229;43251470;43251648;43252843;43254210;43255097;43257688;43264868;43280216	43248488;43249042;43249788;43251293;43251571;43251719;43252970;43254325;43255240;43257810;43264929;43280340	1496	424	143	0.337264
NR_136160	ADA	NR_136160.1	chr20;chr20;chr20;chr20;chr20;chr20;chr20;chr20;chr20;chr20;chr20	43248160;43248940;43249659;43251470;43251648;43252843;43254210;43255097;43257688;43264868;43280216	43248488;43249042;43249788;43251571;43251719;43252970;43254325;43255240;43257810;43264929;43280399	1493	422	143	0.338863
NM_001322050	ADA	NM_001322050.1	chr20;chr20;chr20;chr20;chr20;chr20;chr20;chr20;chr20;chr20;chr20	43248160;43248940;43249659;43251229;43251470;43251648;43252843;43255097;43257688;43264868;43280216	43248488;43249042;43249788;43251293;43251571;43251719;43252970;43255240;43257810;43264929;43280399	1442	418	142	0.339713
NM_001282225	ADA2	NM_001282225.2	chr22;chr22;chr22;chr22;chr22;chr22;chr22;chr22;chr22;chr22	17659680;17662710;17663494;17669229;17670832;17672573;17684453;17687961;17690246;17700246	17662466;17662912;17663651;17669337;17670922;17672700;17684663;17688180;17690613;17700325	4355	0	0	#DIV/0!
NM_001282226	ADA2	NM_001282226.2	chr22;chr22;chr22;chr22;chr22;chr22;chr22;chr22;chr22;chr22	17659680;17662710;17663494;17669229;17670832;17672573;17684453;17687961;17690246;17700246	17662466;17662912;17663651;17669337;17670922;17672700;17684663;17688180;17690580;17700325	4322	0	0	#DIV/0!
NM_001282228	ADA2	NM_001282228.2	chr22;chr22;chr22;chr22;chr22;chr22;chr22;chr22;chr22;chr22	17659680;17662710;17663494;17669229;17670832;17672573;17684453;17687961;17690246;17700246	17662466;17662912;17663651;17669337;17670922;17672700;17684663;17688180;17690488;17700325	4230	0	0	#DIV/0!
NM_001282229	ADA2	NM_001282229.1	chr22;chr22;chr22;chr22;chr22;chr22;chr22;chr22;chr22	17659680;17662710;17663494;17669229;17670832;17672573;17684453;17687961;17700246	17662466;17662912;17663651;17669337;17670922;17672700;17684663;17688180;17700475	4137	0	0	#DIV/0!
NM_001282227	ADA2	NM_001282227.2	chr22;chr22;chr22;chr22;chr22;chr22;chr22;chr22;chr22;chr22	17659680;17662710;17663494;17669229;17670832;17672573;17684453;17687961;17690246;17702617	17662466;17662912;17663651;17669337;17670922;17672700;17684663;17688180;17690488;17702738	4272	0	0	#DIV/0!
NM_177405	ADA2	NM_177405.3	chr22;chr22;chr22;chr22;chr22;chr22;chr22	17659680;17662710;17663494;17669229;17670832;17672573;17680439	17662466;17662912;17663651;17669337;17670922;17672700;17680545	3583	0	0	#DIV/0!
NM_139243	ADAD1	NM_139243.4	chr4;chr4;chr4;chr4;chr4;chr4;chr4;chr4;chr4;chr4;chr4;chr4;chr4	123300166;123300527;123301217;123302147;123304954;123314744;123317407;123329063;123332377;123333735;123336534;123342416;123350781	123300270;123300600;123301396;123302335;123305121;123314812;123317532;123329186;123332547;123333964;123336771;123342545;123350939	1963	0	0	#DIV/0!
NM_001159285	ADAD1	NM_001159285.2	chr4;chr4;chr4;chr4;chr4;chr4;chr4;chr4;chr4;chr4;chr4;chr4	123300673;123301217;123302147;123304954;123314744;123317407;123329063;123332410;123333735;123336534;123342416;123350781	123300740;123301396;123302335;123305121;123314812;123317532;123329186;123332547;123333964;123336771;123342545;123350939	1819	0	0	#DIV/0!
NM_001159295	ADAD1	NM_001159295.2	chr4;chr4;chr4;chr4;chr4;chr4;chr4;chr4;chr4;chr4;chr4;chr4	123300673;123301252;123302147;123304954;123314744;123317407;123329063;123332377;123333735;123336534;123342416;123350781	123300839;123301396;123302335;123305121;123314812;123317532;123329186;123332547;123333964;123336771;123342545;123350939	1916	0	0	#DIV/0!
NM_001145400	ADAD2	NM_001145400.2	chr16;chr16;chr16;chr16;chr16;chr16;chr16;chr16;chr16;chr16	84224763;84228048;84228539;84228675;84228902;84229136;84229421;84229733;84230253;84230476	84225254;84228188;84228586;84228800;84229052;84229303;84229650;84229976;84230373;84230772	2018	0	0	#DIV/0!
NM_139174	ADAD2	NM_139174.4	chr16;chr16;chr16;chr16;chr16;chr16;chr16;chr16;chr16;chr16;chr16	84224763;84227612;84228048;84228539;84228675;84228872;84229136;84229421;84229733;84230253;84230476	84225254;84227827;84228188;84228586;84228800;84229052;84229303;84229650;84229976;84230373;84230772	2264	0	0	#DIV/0!
NM_001324364	ADAL	NM_001324364.1	chr15;chr15;chr15;chr15;chr15;chr15;chr15;chr15;chr15;chr15;chr15	43622549;43624098;43625509;43627143;43627894;43628824;43632463;43635192;43638052;43639214;43641105	43622765;43624198;43625632;43627368;43628024;43628884;43632550;43635273;43638178;43639294;43641615	1749	232	174	0.75
NM_001159280	ADAL	NM_001159280.3	chr15;chr15;chr15;chr15;chr15;chr15;chr15;chr15;chr15;chr15;chr15;chr15	43622870;43624098;43625509;43627143;43627894;43628824;43632463;43635192;43638052;43641105;43643139;43643949	43623057;43624198;43625632;43627368;43628024;43628884;43632550;43635273;43638178;43641243;43643239;43646767	4187	296	225	0.760135
NM_001324366	ADAL	NM_001324366.2	chr15;chr15;chr15;chr15;chr15;chr15;chr15;chr15;chr15;chr15;chr15;chr15;chr15	43622870;43624098;43625509;43627143;43627894;43628824;43632463;43635192;43638052;43639214;43641105;43643139;43643949	43623057;43624198;43625632;43627368;43628024;43628884;43632550;43635273;43638178;43639294;43641243;43643239;43646767	4268	296	225	0.760135
NM_001324365	ADAL	NM_001324365.2	chr15;chr15;chr15;chr15;chr15;chr15;chr15;chr15;chr15;chr15;chr15	43622870;43624098;43625509;43627143;43627894;43628824;43632463;43635192;43638052;43639214;43641105	43622916;43624198;43625632;43627368;43628024;43628884;43632550;43635273;43638178;43639294;43641613	1577	181	145	0.801105
NM_001012969	ADAL	NM_001012969.4	chr15;chr15;chr15;chr15;chr15;chr15;chr15;chr15;chr15;chr15	43622870;43625509;43627143;43627894;43628824;43632463;43635192;43638052;43639214;43641105	43623057;43625632;43627368;43628024;43628884;43632550;43635273;43638178;43639294;43641613	1617	181	145	0.801105
NM_001324367	ADAL	NM_001324367.2	chr15;chr15;chr15;chr15;chr15;chr15;chr15;chr15;chr15;chr15	43622870;43624098;43625509;43627143;43627894;43628824;43632463;43635192;43638052;43641105	43623057;43624198;43625632;43627368;43628024;43628884;43632550;43635273;43638178;43641613	1637	181	145	0.801105
NM_001324368	ADAL	NM_001324368.2	chr15;chr15;chr15;chr15;chr15;chr15;chr15;chr15;chr15;chr15;chr15	43622870;43624098;43625509;43627143;43627894;43628824;43632463;43635192;43638052;43639214;43641105	43623057;43624198;43625632;43627368;43628024;43628884;43632550;43635273;43638178;43639294;43641613	1718	181	145	0.801105
NM_001110	ADAM10	NM_001110.4	chr15;chr15;chr15;chr15;chr15;chr15;chr15;chr15;chr15;chr15;chr15;chr15;chr15;chr15;chr15;chr15	58881008;58891797;58902496;58903198;58904007;58913670;58919899;58925395;58932976;58936085;58938254;58957296;58971323;58974395;59009776;59041679	58889840;58891923;58902716;58903306;58904190;58913820;58920082;58925558;58933159;58936177;58938403;58957396;58971481;58974513;59009926;59041906	11158	1083	500	0.461681
NM_001320570	ADAM10	NM_001320570.2	chr15;chr15;chr15;chr15;chr15;chr15;chr15;chr15;chr15;chr15;chr15;chr15;chr15;chr15;chr15	58881008;58891797;58902496;58903198;58904007;58913670;58919899;58925395;58932976;58938254;58957296;58971323;58974395;59009776;59041679	58889840;58891923;58902716;58903306;58904190;58913820;58920082;58925558;58933159;58938403;58957396;58971481;58974513;59009926;59041906	11065	1083	500	0.461681
NM_001318933	ADAM11	NM_001318933.2	chr17;chr17;chr17;chr17;chr17;chr17;chr17;chr17;chr17;chr17;chr17;chr17;chr17;chr17;chr17;chr17;chr17;chr17;chr17;chr17;chr17;chr17;chr17;chr17;chr17;chr17;chr17	42836356;42837090;42847086;42847350;42848952;42849124;42849635;42849767;42850225;42850382;42850629;42851663;42851860;42852066;42852580;42852762;42852952;42853495;42854113;42854267;42854534;42854850;42855063;42855320;42855520;42856590;42857107	42836628;42837265;42847162;42847416;42849037;42849199;42849701;42849830;42850299;42850453;42850795;42851747;42851950;42852117;42852679;42852833;42853044;42853575;42854163;42854330;42854633;42854969;42855231;42855434;42855610;42856607;42859214	4610	822	154	0.187348
NM_002390	ADAM11	NM_002390.6	chr17;chr17;chr17;chr17;chr17;chr17;chr17;chr17;chr17;chr17;chr17;chr17;chr17;chr17;chr17;chr17;chr17;chr17;chr17;chr17;chr17;chr17;chr17;chr17;chr17;chr17;chr17	42836356;42837090;42847086;42847350;42848952;42849124;42849635;42849767;42850225;42850382;42850629;42851663;42851860;42852066;42852580;42852762;42852952;42853495;42854113;42854267;42854534;42854850;42855063;42855320;42855520;42856590;42857107	42836628;42837265;42847162;42847416;42849037;42849199;42849701;42849834;42850299;42850453;42850795;42851747;42851950;42852117;42852679;42852833;42853044;42853575;42854163;42854330;42854633;42854969;42855231;42855434;42855610;42856607;42859214	4614	822	154	0.187348
NM_021641	ADAM12	NM_021641.5	chr10;chr10;chr10;chr10;chr10;chr10;chr10;chr10;chr10;chr10;chr10;chr10;chr10;chr10;chr10;chr10;chr10;chr10;chr10	127729913;127731609;127734624;127737822;127738130;127753375;127755286;127760046;127782554;127786985;127789641;127797162;127798344;127806607;127824153;127843787;127967484;128018981;128076627	127730804;127731717;127734701;127738020;127738238;127753570;127755375;127760223;127782702;127787069;127789810;127797233;127798409;127806793;127824229;127843874;127967557;128019078;128077046	3337	53	3	0.0566038
NM_001288974	ADAM12	NM_001288974.2	chr10;chr10;chr10;chr10;chr10;chr10;chr10;chr10;chr10;chr10;chr10;chr10;chr10;chr10;chr10;chr10;chr10;chr10;chr10	127729913;127731609;127734624;127737822;127738130;127753375;127755286;127760046;127782554;127786985;127789641;127797162;127798344;127806607;127824153;127843796;127967484;128018981;128076627	127730810;127731717;127734701;127738020;127738238;127753570;127755375;127760223;127782702;127787069;127789810;127797233;127798409;127806793;127824229;127843874;127967557;128019078;128077046	3334	53	3	0.0566038
NM_001288975	ADAM12	NM_001288975.2	chr10;chr10;chr10;chr10;chr10;chr10;chr10;chr10;chr10;chr10;chr10;chr10;chr10;chr10;chr10;chr10;chr10;chr10;chr10	127729913;127731609;127734624;127737822;127738130;127753375;127755286;127760046;127782554;127786985;127789641;127797162;127798344;127806607;127824153;127843796;127967484;128018981;128076627	127730804;127731717;127734701;127738020;127738238;127753570;127755375;127760223;127782702;127787069;127789810;127797233;127798409;127806793;127824229;127843874;127967557;128019078;128077046	3328	53	3	0.0566038
NM_003474	ADAM12	NM_003474.6	chr10;chr10;chr10;chr10;chr10;chr10;chr10;chr10;chr10;chr10;chr10;chr10;chr10;chr10;chr10;chr10;chr10;chr10;chr10;chr10;chr10;chr10;chr10	127700960;127708264;127724715;127726810;127727863;127731609;127734624;127737822;127738130;127753375;127755286;127760046;127782554;127786985;127789641;127797162;127798344;127806607;127824153;127843787;127967484;128018981;128076627	127705908;127708394;127724894;127726918;127727998;127731717;127734701;127738020;127738238;127753570;127755375;127760223;127782702;127787069;127789810;127797233;127798409;127806793;127824229;127843874;127967557;128019078;128077046	7950	219	35	0.159817
NM_001288973	ADAM12	NM_001288973.2	chr10;chr10;chr10;chr10;chr10;chr10;chr10;chr10;chr10;chr10;chr10;chr10;chr10;chr10;chr10;chr10;chr10;chr10;chr10;chr10;chr10;chr10;chr10	127700960;127708264;127724715;127726810;127727863;127731609;127734624;127737822;127738130;127753375;127755286;127760046;127782554;127786985;127789641;127797162;127798344;127806607;127824153;127843796;127967484;128018981;128076627	127705908;127708394;127724894;127726918;127727998;127731717;127734701;127738020;127738238;127753570;127755375;127760223;127782702;127787069;127789810;127797233;127798409;127806793;127824229;127843874;127967557;128019078;128077046	7941	219	35	0.159817
NM_001261466	ADAM15	NM_001261466.2	chr1;chr1;chr1;chr1;chr1;chr1;chr1;chr1;chr1;chr1;chr1;chr1;chr1;chr1;chr1	155023792;155025007;155025147;155026386;155026626;155026790;155028266;155028408;155028556;155028862;155029429;155029664;155030113;155030327;155030722	155023941;155025035;155025253;155026464;155026702;155026982;155028328;155028476;155028725;155028946;155029577;155029838;155030205;155030631;155031159	2182	1429	396	0.277117
NR_048577	ADAM15	NR_048577.2	chr1;chr1;chr1;chr1;chr1;chr1;chr1;chr1;chr1;chr1;chr1;chr1;chr1;chr1;chr1;chr1;chr1;chr1;chr1;chr1;chr1;chr1;chr1	155023792;155025147;155025893;155026386;155026626;155026790;155028266;155028408;155028556;155028862;155029429;155029664;155030113;155030327;155030722;155031186;155032378;155032681;155033239;155033894;155034380;155034721;155034936	155023941;155025253;155025969;155026464;155026702;155026982;155028328;155028476;155028725;155028946;155029577;155029838;155030205;155030631;155030917;155031263;155032450;155032819;155033308;155033965;155034593;155034845;155035251	3075	2049	617	0.301122
NR_048578	ADAM15	NR_048578.2	chr1;chr1;chr1;chr1;chr1;chr1;chr1;chr1;chr1;chr1;chr1;chr1;chr1;chr1;chr1;chr1;chr1;chr1;chr1;chr1;chr1;chr1;chr1	155023792;155025147;155025893;155026386;155026626;155026790;155028266;155028408;155028556;155028862;155029429;155029664;155030113;155030327;155030722;155031186;155032378;155032681;155033239;155033891;155034380;155034721;155034936	155023941;155025253;155025969;155026464;155026702;155026982;155028328;155028476;155028725;155028946;155029577;155029838;155030205;155030631;155030917;155031263;155032450;155032819;155033308;155033965;155034593;155034845;155035251	3078	2049	617	0.301122
NM_207196	ADAM15	NM_207196.3	chr1;chr1;chr1;chr1;chr1;chr1;chr1;chr1;chr1;chr1;chr1;chr1;chr1;chr1;chr1;chr1;chr1;chr1;chr1;chr1;chr1;chr1;chr1	155023792;155025147;155025893;155026386;155026626;155026790;155028266;155028408;155028556;155028862;155029429;155029664;155030113;155030327;155030722;155031186;155032378;155032681;155033239;155033894;155034380;155034721;155034936	155023941;155025253;155025969;155026464;155026702;155026982;155028328;155028476;155028725;155028946;155029577;155029838;155030205;155030631;155030917;155031263;155032450;155032819;155033308;155033965;155034451;155034845;155035251	2933	2045	616	0.301222
NM_207197	ADAM15	NM_207197.3	chr1;chr1;chr1;chr1;chr1;chr1;chr1;chr1;chr1;chr1;chr1;chr1;chr1;chr1;chr1;chr1;chr1;chr1;chr1;chr1;chr1;chr1;chr1	155023792;155025147;155025893;155026386;155026626;155026790;155028266;155028408;155028556;155028862;155029429;155029664;155030113;155030327;155030722;155031186;155032378;155032681;155033239;155033891;155034380;155034721;155034936	155023941;155025253;155025969;155026464;155026702;155026982;155028328;155028476;155028725;155028946;155029577;155029838;155030205;155030631;155030917;155031263;155032450;155032819;155033308;155033965;155034451;155034845;155035251	2936	2045	616	0.301222
NR_048579	ADAM15	NR_048579.2	chr1;chr1;chr1;chr1;chr1;chr1;chr1;chr1;chr1;chr1;chr1;chr1;chr1;chr1;chr1;chr1;chr1;chr1;chr1;chr1;chr1;chr1	155023792;155025147;155025893;155026386;155026626;155026790;155028266;155028408;155028556;155028862;155029429;155029664;155030113;155030327;155030722;155031186;155032378;155032681;155033239;155034380;155034721;155034936	155023941;155025253;155025969;155026464;155026702;155026982;155028328;155028476;155028725;155028946;155029577;155029838;155030205;155030631;155030917;155031263;155032450;155032819;155033308;155034593;155034845;155035251	3003	2037	615	0.301915
NM_207195	ADAM15	NM_207195.3	chr1;chr1;chr1;chr1;chr1;chr1;chr1;chr1;chr1;chr1;chr1;chr1;chr1;chr1;chr1;chr1;chr1;chr1;chr1;chr1;chr1;chr1	155023792;155025147;155025893;155026386;155026626;155026790;155028266;155028408;155028556;155028862;155029429;155029664;155030113;155030327;155030722;155031186;155032378;155032681;155033239;155034380;155034721;155034936	155023941;155025253;155025969;155026464;155026702;155026982;155028328;155028476;155028725;155028946;155029577;155029838;155030205;155030631;155030917;155031263;155032450;155032819;155033308;155034451;155034845;155035251	2861	2033	614	0.302017
NM_207191	ADAM15	NM_207191.3	chr1;chr1;chr1;chr1;chr1;chr1;chr1;chr1;chr1;chr1;chr1;chr1;chr1;chr1;chr1;chr1;chr1;chr1;chr1;chr1	155023792;155025147;155025893;155026386;155026626;155026790;155028266;155028408;155028556;155028862;155029429;155029664;155030113;155030327;155030722;155031186;155032378;155032681;155034721;155034936	155023941;155025253;155025969;155026464;155026702;155026982;155028328;155028476;155028725;155028946;155029577;155029838;155030205;155030631;155030917;155031263;155032450;155032819;155034845;155035251	2719	1988	603	0.30332
NM_207194	ADAM15	NM_207194.3	chr1;chr1;chr1;chr1;chr1;chr1;chr1;chr1;chr1;chr1;chr1;chr1;chr1;chr1;chr1;chr1;chr1;chr1;chr1;chr1;chr1;chr1	155023792;155025147;155025893;155026386;155026626;155026790;155028266;155028408;155028556;155028862;155029429;155029664;155030113;155030327;155030722;155031186;155032378;155032681;155033239;155033891;155034721;155034936	155023941;155025253;155025969;155026464;155026702;155026982;155028328;155028476;155028725;155028946;155029577;155029838;155030205;155030631;155030917;155031263;155032450;155032819;155033308;155033965;155034845;155035251	2864	2011	610	0.303332
NM_001261464	ADAM15	NM_001261464.2	chr1;chr1;chr1;chr1;chr1;chr1;chr1;chr1;chr1;chr1;chr1;chr1;chr1;chr1;chr1;chr1;chr1;chr1;chr1;chr1;chr1	155023792;155025117;155025893;155026386;155026626;155026790;155028266;155028408;155028556;155028862;155029429;155029664;155030113;155030327;155030722;155031186;155032378;155032681;155033239;155034721;155034936	155023941;155025253;155025969;155026464;155026702;155026982;155028328;155028476;155028725;155028946;155029577;155029838;155030205;155030631;155030917;155031263;155032450;155032819;155033308;155034845;155035251	2819	2000	607	0.3035
NM_003815	ADAM15	NM_003815.5	chr1;chr1;chr1;chr1;chr1;chr1;chr1;chr1;chr1;chr1;chr1;chr1;chr1;chr1;chr1;chr1;chr1;chr1;chr1;chr1;chr1	155023792;155025147;155025893;155026386;155026626;155026790;155028266;155028408;155028556;155028862;155029429;155029664;155030113;155030327;155030722;155031186;155032378;155032681;155033239;155034721;155034936	155023941;155025253;155025969;155026464;155026702;155026982;155028328;155028476;155028725;155028946;155029577;155029838;155030205;155030631;155030917;155031263;155032450;155032819;155033308;155034845;155035251	2789	1998	607	0.303804
NM_001261465	ADAM15	NM_001261465.2	chr1;chr1;chr1;chr1;chr1;chr1;chr1;chr1;chr1;chr1;chr1;chr1;chr1;chr1;chr1;chr1;chr1;chr1;chr1;chr1;chr1	155023792;155025147;155025893;155026386;155026626;155026790;155028266;155028408;155028556;155028862;155029429;155029664;155030113;155030327;155030722;155031186;155032378;155032681;155033894;155034721;155034936	155023941;155025253;155025969;155026464;155026702;155026982;155028328;155028476;155028725;155028946;155029577;155029838;155030205;155030631;155030917;155031263;155032450;155032819;155033965;155034845;155035251	2791	2004	609	0.303892
NM_003183	ADAM17	NM_003183.6	chr2;chr2;chr2;chr2;chr2;chr2;chr2;chr2;chr2;chr2;chr2;chr2;chr2;chr2;chr2;chr2;chr2;chr2;chr2	9628615;9631230;9633027;9633876;9634766;9637243;9642302;9645295;9650108;9658030;9658232;9661332;9663378;9666240;9667915;9675963;9676827;9683282;9695638	9630647;9631280;9633115;9633954;9634896;9637377;9642405;9645494;9650260;9658118;9658376;9661445;9663467;9666373;9668083;9676051;9676957;9683414;9695959	4391	846	865	1.02246
NM_001190956	ADAM18	NM_001190956.2	chr8;chr8;chr8;chr8;chr8;chr8	39442087;39442795;39463826;39466561;39467004;39468048	39442196;39442871;39463881;39466639;39467080;39469095	1447	0	0	#DIV/0!
NM_001320313	ADAM18	NM_001320313.2	chr8;chr8;chr8;chr8;chr8;chr8;chr8;chr8;chr8;chr8;chr8;chr8;chr8;chr8;chr8;chr8;chr8;chr8;chr8	39442087;39442795;39463826;39466561;39467004;39468048;39486893;39495056;39495984;39502857;39505863;39521314;39525517;39534950;39537556;39550119;39564309;39581267;39587417	39442196;39442871;39463881;39466639;39467080;39468225;39486958;39495222;39496065;39502993;39506046;39521409;39525715;39535055;39537745;39550199;39564423;39581426;39587584	2328	0	0	#DIV/0!
NM_014237	ADAM18	NM_014237.3	chr8;chr8;chr8;chr8;chr8;chr8;chr8;chr8;chr8;chr8;chr8;chr8;chr8;chr8;chr8;chr8;chr8;chr8;chr8;chr8	39442087;39442795;39463826;39466561;39467004;39468048;39486893;39494783;39495056;39495984;39502857;39505863;39521314;39525517;39534950;39537556;39550119;39564309;39581267;39587417	39442196;39442871;39463881;39466639;39467080;39468225;39486958;39494854;39495222;39496065;39502993;39506046;39521409;39525715;39535055;39537745;39550199;39564423;39581426;39587584	2400	0	0	#DIV/0!
NR_135201	ADAM18	NR_135201.2	chr8;chr8;chr8;chr8;chr8;chr8;chr8;chr8;chr8;chr8;chr8;chr8;chr8;chr8;chr8;chr8;chr8;chr8	39442087;39442795;39463826;39466561;39467004;39486893;39494783;39495056;39495984;39502857;39521314;39525517;39534950;39537556;39550119;39564309;39581267;39587417	39442196;39442871;39463881;39466639;39467080;39486958;39494854;39495222;39496065;39502993;39521409;39525715;39535055;39537745;39550199;39564423;39581426;39587584	2038	0	0	#DIV/0!
NM_033274	ADAM19	NM_033274.5	chr5;chr5;chr5;chr5;chr5;chr5;chr5;chr5;chr5;chr5;chr5;chr5;chr5;chr5;chr5;chr5;chr5;chr5;chr5;chr5;chr5;chr5;chr5	156904312;156908799;156915273;156916110;156917318;156918623;156918843;156919981;156921695;156923902;156926581;156929811;156932677;156934064;156936309;156940442;156945831;156946847;156957815;156964921;156991381;156997903;157002611	156908010;156908951;156915497;156916194;156917462;156918731;156918920;156920185;156921803;156924097;156926670;156929988;156932816;156934148;156936475;156940513;156945896;156947039;156957891;156964999;156991451;156997988;157002783	6481	208	33	0.158654
NM_001464	ADAM2	NM_001464.5	chr8;chr8;chr8;chr8;chr8;chr8;chr8;chr8;chr8;chr8;chr8;chr8;chr8;chr8;chr8;chr8;chr8;chr8;chr8;chr8;chr8	39601254;39602349;39603991;39606831;39607186;39613247;39618695;39624367;39624672;39626911;39634544;39644493;39645604;39646188;39666929;39678521;39679105;39682338;39691463;39694655;39695650	39601583;39602412;39604150;39606969;39607263;39613430;39618800;39624562;39624770;39627094;39634680;39644574;39645770;39646259;39666985;39678689;39679181;39682416;39691518;39694731;39695746	2610	0	0	#DIV/0!
NM_001278114	ADAM2	NM_001278114.2	chr8;chr8;chr8;chr8;chr8;chr8;chr8;chr8;chr8;chr8;chr8;chr8;chr8;chr8;chr8;chr8;chr8;chr8;chr8;chr8	39601254;39602349;39603991;39606831;39607186;39618700;39624367;39624672;39626911;39634544;39644493;39645604;39646188;39666929;39678521;39679105;39682338;39691463;39694655;39695650	39601583;39602412;39604150;39606969;39607263;39618800;39624562;39624770;39627094;39634680;39644574;39645770;39646259;39666985;39678689;39679181;39682416;39691518;39694731;39695746	2421	0	0	#DIV/0!
NM_001278113	ADAM2	NM_001278113.2	chr8;chr8;chr8;chr8;chr8;chr8;chr8;chr8;chr8;chr8;chr8;chr8;chr8;chr8;chr8;chr8;chr8;chr8;chr8;chr8	39601254;39602349;39603991;39606831;39607186;39613247;39618695;39624367;39624672;39626911;39634544;39644493;39645604;39646188;39678521;39679105;39682338;39691463;39694655;39695650	39601583;39602412;39604150;39606969;39607263;39613430;39618800;39624562;39624770;39627094;39634680;39644574;39645770;39646259;39678689;39679181;39682416;39691518;39694731;39695746	2553	0	0	#DIV/0!
NM_003814	ADAM20	NM_003814.5	chr14;chr14	70989075;71001514	70991650;71001721	2784	3	2	0.666667
NR_037933	ADAM20P1	NR_037933.1	chr14;chr14	70935593;70950152	70938309;70950473	3039	9	245	27.2222
NM_003813	ADAM21	NM_003813.4	chr14;chr14	70918891;70924066	70918980;70926622	2647	19	10	0.526316
NR_003951	ADAM21P1	NR_003951.1	chr14	70712470	70714518	2049	1	1	1
NM_021721	ADAM22	NM_021721.4	chr7;chr7;chr7;chr7;chr7;chr7;chr7;chr7;chr7;chr7;chr7;chr7;chr7;chr7;chr7;chr7;chr7;chr7;chr7;chr7;chr7;chr7;chr7;chr7;chr7;chr7;chr7;chr7	87563458;87564341;87607651;87704941;87737491;87743899;87746060;87754904;87757917;87759703;87760584;87762182;87763644;87765295;87772341;87774440;87774730;87778292;87780296;87780572;87782536;87785202;87792327;87795147;87797452;87800859;87810820;87811273	87563865;87564501;87607727;87705007;87737573;87743962;87746129;87754974;87757991;87759774;87760750;87762266;87763734;87765346;87772440;87774511;87774822;87778372;87780346;87780635;87782641;87785321;87792495;87795261;87797542;87800876;87810920;87811428	2880	171	26	0.152047
NM_004194	ADAM22	NM_004194.4	chr7;chr7;chr7;chr7;chr7;chr7;chr7;chr7;chr7;chr7;chr7;chr7;chr7;chr7;chr7;chr7;chr7;chr7;chr7;chr7;chr7;chr7;chr7;chr7;chr7;chr7;chr7;chr7;chr7	87563458;87564341;87607651;87704941;87737491;87743899;87746060;87754904;87757917;87759703;87760584;87762182;87763644;87765295;87772341;87774440;87774730;87778292;87780296;87780572;87782536;87785202;87792327;87795147;87797452;87800859;87808250;87810820;87811273	87563865;87564501;87607727;87705007;87737573;87743962;87746129;87754974;87757991;87759774;87760750;87762266;87763734;87765346;87772440;87774511;87774822;87778372;87780346;87780635;87782641;87785321;87792495;87795261;87797542;87800876;87808357;87810920;87811428	2988	171	28	0.163743
NM_001324417	ADAM22	NM_001324417.2	chr7;chr7;chr7;chr7;chr7;chr7;chr7;chr7;chr7;chr7;chr7;chr7;chr7;chr7;chr7;chr7;chr7;chr7;chr7;chr7;chr7;chr7;chr7;chr7;chr7;chr7;chr7;chr7;chr7;chr7	87563566;87564344;87607651;87704941;87737491;87743899;87746060;87754904;87757917;87759703;87760584;87762182;87763644;87765295;87772341;87774440;87774730;87778292;87780296;87780572;87782536;87785202;87792327;87795147;87797452;87800859;87810820;87811273;87822431;87825786	87563865;87564501;87607727;87705007;87737573;87743962;87746129;87754974;87757991;87759774;87760750;87762266;87763734;87765346;87772440;87774511;87774822;87778372;87780346;87780635;87782641;87785321;87792495;87795261;87797542;87800876;87810920;87811339;87822554;87832204	9223	595	121	0.203361
NM_016351	ADAM22	NM_016351.6	chr7;chr7;chr7;chr7;chr7;chr7;chr7;chr7;chr7;chr7;chr7;chr7;chr7;chr7;chr7;chr7;chr7;chr7;chr7;chr7;chr7;chr7;chr7;chr7;chr7;chr7;chr7;chr7;chr7;chr7	87563566;87564341;87607651;87704941;87737491;87743899;87746060;87754904;87757917;87759703;87760584;87762182;87763644;87765295;87772341;87774440;87774730;87778292;87780296;87780572;87782536;87785202;87792327;87795147;87797452;87800859;87810820;87811273;87822431;87825786	87563865;87564501;87607727;87705007;87737573;87743962;87746129;87754974;87757991;87759774;87760750;87762266;87763734;87765346;87772440;87774511;87774822;87778372;87780346;87780635;87782641;87785321;87792495;87795261;87797542;87800876;87810920;87811339;87822554;87832204	9226	595	121	0.203361
NM_001324421	ADAM22	NM_001324421.2	chr7;chr7;chr7;chr7;chr7;chr7;chr7;chr7;chr7;chr7;chr7;chr7;chr7;chr7;chr7;chr7;chr7;chr7;chr7;chr7;chr7;chr7;chr7;chr7;chr7;chr7;chr7;chr7;chr7	87563566;87564341;87607651;87704941;87737491;87743899;87746060;87754904;87757917;87759703;87760584;87762182;87763644;87765295;87772341;87774440;87774730;87778292;87780296;87780572;87782536;87785202;87792327;87795147;87797452;87800859;87810820;87811273;87825786	87563865;87564501;87607727;87705007;87737573;87743962;87746129;87754974;87757991;87759774;87760750;87762266;87763734;87765346;87772440;87774511;87774822;87778372;87780346;87780635;87782641;87785321;87792495;87795261;87797542;87800876;87810920;87811339;87832204	9102	593	121	0.204047
NM_021722	ADAM22	NM_021722.6	chr7;chr7;chr7;chr7;chr7;chr7;chr7;chr7;chr7;chr7;chr7;chr7;chr7;chr7;chr7;chr7;chr7;chr7;chr7;chr7;chr7;chr7;chr7;chr7;chr7;chr7;chr7;chr7;chr7;chr7;chr7	87563566;87564341;87607651;87704941;87737491;87743899;87746060;87754904;87757917;87759703;87760584;87762182;87763644;87765295;87772341;87774440;87774730;87778292;87780296;87780572;87782536;87785202;87792327;87795147;87797452;87800859;87810820;87811273;87815930;87822431;87825786	87563865;87564501;87607727;87705007;87737573;87743962;87746129;87754974;87757991;87759774;87760750;87762266;87763734;87765346;87772440;87774511;87774822;87778372;87780346;87780635;87782641;87785321;87792495;87795261;87797542;87800876;87810920;87811339;87816016;87822554;87832204	9313	595	122	0.205042
NM_021723	ADAM22	NM_021723.5	chr7;chr7;chr7;chr7;chr7;chr7;chr7;chr7;chr7;chr7;chr7;chr7;chr7;chr7;chr7;chr7;chr7;chr7;chr7;chr7;chr7;chr7;chr7;chr7;chr7;chr7;chr7;chr7;chr7;chr7;chr7	87563566;87564341;87607651;87704941;87737491;87743899;87746060;87754904;87757917;87759703;87760584;87762182;87763644;87765295;87772341;87774440;87774730;87778292;87780296;87780572;87782536;87785202;87792327;87795147;87797452;87800859;87808250;87810820;87811273;87822431;87825786	87563865;87564501;87607727;87705007;87737573;87743962;87746129;87754974;87757991;87759774;87760750;87762266;87763734;87765346;87772440;87774511;87774822;87778372;87780346;87780635;87782641;87785321;87792495;87795261;87797542;87800876;87808357;87810920;87811339;87822554;87832204	9334	595	123	0.206723
NM_001324420	ADAM22	NM_001324420.2	chr7;chr7;chr7;chr7;chr7;chr7;chr7;chr7;chr7;chr7;chr7;chr7;chr7;chr7;chr7;chr7;chr7;chr7;chr7;chr7;chr7;chr7;chr7;chr7;chr7;chr7;chr7;chr7;chr7;chr7;chr7	87563566;87564341;87607651;87704941;87737491;87743899;87746060;87754904;87757917;87759703;87760584;87762182;87763644;87765295;87772341;87774440;87774730;87778292;87780296;87780572;87782536;87785202;87792327;87795147;87797452;87800859;87808250;87810820;87811273;87822431;87825786	87563865;87564501;87607727;87705007;87737573;87743962;87746129;87754974;87757991;87759774;87760750;87762266;87763734;87765346;87772440;87774511;87774822;87778372;87780346;87780635;87782641;87785321;87792495;87795261;87797542;87800876;87808444;87810920;87811339;87822554;87832204	9421	595	123	0.206723
NM_001324419	ADAM22	NM_001324419.2	chr7;chr7;chr7;chr7;chr7;chr7;chr7;chr7;chr7;chr7;chr7;chr7;chr7;chr7;chr7;chr7;chr7;chr7;chr7;chr7;chr7;chr7;chr7;chr7;chr7;chr7;chr7;chr7;chr7;chr7;chr7;chr7	87563566;87564344;87607651;87704941;87737491;87743899;87746060;87754904;87757917;87759703;87760584;87762182;87763644;87765295;87772341;87774440;87774730;87778292;87780296;87780572;87782536;87785202;87792327;87795147;87797452;87800859;87808250;87810820;87811273;87815930;87822431;87825786	87563865;87564501;87607727;87705007;87737573;87743962;87746129;87754974;87757991;87759774;87760750;87762266;87763734;87765346;87772440;87774511;87774822;87778372;87780346;87780635;87782641;87785321;87792495;87795261;87797542;87800876;87808444;87810920;87811339;87816016;87822554;87832204	9505	595	124	0.208403
NM_001324418	ADAM22	NM_001324418.2	chr7;chr7;chr7;chr7;chr7;chr7;chr7;chr7;chr7;chr7;chr7;chr7;chr7;chr7;chr7;chr7;chr7;chr7;chr7;chr7;chr7;chr7;chr7;chr7;chr7;chr7;chr7;chr7;chr7;chr7;chr7;chr7	87563566;87564341;87607651;87704941;87737491;87743899;87746060;87754904;87757917;87759703;87760584;87762182;87763644;87765295;87772341;87774440;87774730;87778292;87780296;87780572;87782536;87785202;87792327;87795147;87797452;87800859;87808250;87810820;87811273;87815930;87822431;87825786	87563865;87564501;87607727;87705007;87737573;87743962;87746129;87754974;87757991;87759774;87760750;87762266;87763734;87765346;87772440;87774511;87774822;87778372;87780346;87780635;87782641;87785321;87792495;87795261;87797542;87800876;87808444;87810920;87811339;87816016;87822554;87832204	9508	595	124	0.208403
NM_003812	ADAM23	NM_003812.4	chr2;chr2;chr2;chr2;chr2;chr2;chr2;chr2;chr2;chr2;chr2;chr2;chr2;chr2;chr2;chr2;chr2;chr2;chr2;chr2;chr2;chr2;chr2;chr2;chr2;chr2	207308256;207310031;207345956;207395609;207406776;207407977;207412153;207413005;207414819;207422151;207424679;207425852;207426927;207429744;207431947;207435464;207436451;207437839;207452049;207452815;207454133;207457341;207459461;207460775;207474634;207482303	207308804;207310248;207346032;207395672;207406858;207408040;207412225;207413078;207414884;207422222;207424842;207425936;207427017;207429792;207432046;207435535;207436540;207437919;207452099;207452878;207454238;207457460;207459629;207460886;207474724;207485851	6334	465	100	0.215054
NM_001304351	ADAM28	NM_001304351.2	chr8;chr8;chr8;chr8;chr8;chr8;chr8;chr8;chr8;chr8;chr8;chr8;chr8;chr8;chr8;chr8;chr8;chr8;chr8;chr8;chr8;chr8	24151582;24157487;24167407;24167676;24168874;24170901;24177749;24178731;24181347;24184067;24187498;24188663;24190173;24192959;24196979;24199111;24200614;24201019;24207377;24208745;24209500;24211897	24151708;24157590;24167483;24167754;24168950;24171093;24177820;24178802;24181516;24184148;24187628;24188840;24190262;24193154;24197081;24199270;24200694;24201097;24207485;24208823;24209565;24216527	6956	2	0	0
NM_014265	ADAM28	NM_014265.6	chr8;chr8;chr8;chr8;chr8;chr8;chr8;chr8;chr8;chr8;chr8;chr8;chr8;chr8;chr8;chr8;chr8;chr8;chr8;chr8;chr8;chr8;chr8	24151582;24157487;24167407;24167676;24168874;24170901;24177749;24178731;24181347;24184067;24187498;24188663;24190173;24192959;24196979;24199111;24200614;24201019;24207377;24208745;24209500;24211283;24211897	24151708;24157590;24167483;24167754;24168950;24171093;24177820;24178802;24181516;24184148;24187628;24188840;24190262;24193154;24197081;24199270;24200694;24201097;24207485;24208823;24209565;24211345;24216527	7019	2	0	0
NR_130710	ADAM28	NR_130710.2	chr8;chr8;chr8;chr8;chr8;chr8;chr8;chr8;chr8;chr8;chr8;chr8;chr8;chr8;chr8;chr8;chr8;chr8;chr8;chr8;chr8;chr8;chr8	24151582;24157487;24167407;24167676;24168874;24170901;24177749;24178828;24181347;24184067;24187498;24188663;24190173;24192959;24196979;24199111;24200614;24201019;24207377;24208745;24209500;24211283;24211897	24151708;24157590;24167483;24167754;24168950;24171093;24177820;24178961;24181516;24184148;24187628;24188840;24190262;24193154;24197081;24199270;24200694;24201101;24207485;24208823;24209565;24211345;24216527	7085	2	0	0
NM_021777	ADAM28	NM_021777.4	chr8;chr8;chr8;chr8;chr8;chr8;chr8;chr8;chr8;chr8;chr8;chr8;chr8;chr8	24151553;24157487;24167407;24167676;24168874;24170901;24177749;24178731;24181347;24184067;24187498;24188663;24190173;24192959	24151708;24157590;24167483;24167754;24168950;24171093;24177820;24178802;24181516;24184148;24187628;24188840;24190262;24193612	2135	0	0	#DIV/0!
NR_130709	ADAM28	NR_130709.1	chr8;chr8;chr8;chr8;chr8;chr8;chr8;chr8;chr8;chr8;chr8;chr8;chr8	24151553;24157487;24167407;24167676;24168874;24177749;24178731;24181347;24184067;24187498;24188663;24190173;24192959	24151708;24157590;24167483;24167754;24168950;24177820;24178802;24181516;24184148;24187628;24188840;24190262;24193612	1942	0	0	#DIV/0!
NM_001278127	ADAM29	NM_001278127.1	chr4;chr4	175839509;175896497	175839622;175899331	2949	0	0	#DIV/0!
NM_001130705	ADAM29	NM_001130705.1	chr4;chr4;chr4	175839509;175852137;175896497	175839622;175852325;175899331	3138	0	0	#DIV/0!
NM_001130704	ADAM29	NM_001130704.1	chr4;chr4;chr4;chr4	175839509;175852137;175858084;175896497	175839622;175852325;175858164;175899331	3219	0	0	#DIV/0!
NM_001130703	ADAM29	NM_001130703.1	chr4;chr4;chr4;chr4	175839509;175841838;175852137;175896497	175839622;175841943;175852325;175899331	3244	0	0	#DIV/0!
NM_014269	ADAM29	NM_014269.4	chr4;chr4;chr4;chr4;chr4	175839509;175841838;175852137;175858084;175896497	175839622;175841943;175852325;175858164;175899331	3325	0	0	#DIV/0!
NM_001278126	ADAM29	NM_001278126.1	chr4;chr4;chr4;chr4;chr4;chr4	175839509;175841838;175852137;175858084;175869319;175896497	175839622;175841943;175852325;175858164;175869372;175899331	3379	0	0	#DIV/0!
NM_001278125	ADAM29	NM_001278125.1	chr4;chr4;chr4;chr4;chr4;chr4	175839509;175840081;175841838;175852137;175858084;175896497	175839622;175840141;175841943;175852325;175858164;175899331	3386	0	0	#DIV/0!
NM_021794	ADAM30	NM_021794.4	chr1	120436156	120439138	2983	0	0	#DIV/0!
NM_001313994	ADAM32	NM_001313994.1	chr8;chr8;chr8;chr8;chr8;chr8;chr8;chr8;chr8;chr8;chr8;chr8;chr8;chr8;chr8;chr8;chr8;chr8;chr8;chr8;chr8;chr8	38965048;38994176;39004649;39007310;39008896;39018416;39022283;39022549;39027435;39079129;39080559;39089546;39091418;39103602;39111933;39114706;39128395;39131831;39133347;39138655;39141105;39142312	38965352;38994237;39004724;39007386;39009067;39018484;39022354;39022715;39027516;39079221;39080757;39089654;39091601;39103685;39112035;39114862;39128433;39131869;39133385;39138693;39141143;39142436	2331	1	225	225
NM_145004	ADAM32	NM_145004.7	chr8;chr8;chr8;chr8;chr8;chr8;chr8;chr8;chr8;chr8;chr8;chr8;chr8;chr8;chr8;chr8;chr8;chr8;chr8;chr8;chr8;chr8;chr8;chr8;chr8	38965253;38975605;38994176;39004649;39007310;39008896;39018416;39022283;39022549;39027435;39044428;39068663;39079129;39080559;39089546;39091418;39103602;39111933;39114706;39128395;39131831;39133347;39138655;39141105;39142312	38965352;38975684;38994237;39004724;39007386;39009067;39018484;39022354;39022715;39027516;39044564;39068843;39079221;39080757;39089654;39091601;39103685;39112035;39114862;39128433;39131869;39133385;39138693;39141143;39142436	2524	1	241	241
NM_025220	ADAM33	NM_025220.4	chr20;chr20;chr20;chr20;chr20;chr20;chr20;chr20;chr20;chr20;chr20;chr20;chr20;chr20;chr20;chr20;chr20;chr20;chr20;chr20;chr20;chr20	3648612;3649946;3650193;3651653;3651884;3652066;3652228;3652524;3652781;3653184;3653368;3654001;3654221;3654392;3654711;3654866;3655151;3655420;3655674;3657714;3660139;3662555	3649647;3650017;3650284;3651800;3651992;3652143;3652426;3652632;3652976;3653273;3653545;3654143;3654305;3654558;3654782;3654931;3655340;3655496;3655752;3657790;3660218;3663337	4126	0	0	#DIV/0!
NM_001282447	ADAM33	NM_001282447.2	chr20;chr20;chr20;chr20;chr20;chr20;chr20;chr20;chr20;chr20;chr20;chr20;chr20;chr20;chr20;chr20;chr20;chr20;chr20;chr20;chr20;chr20	3648612;3649946;3650193;3651653;3651884;3652066;3652228;3652524;3652781;3653184;3653368;3654001;3654221;3654392;3654711;3654866;3655151;3655420;3655674;3657714;3660139;3662555	3649644;3650017;3650284;3651800;3651992;3652143;3652426;3652632;3652976;3653273;3653545;3654143;3654305;3654558;3654782;3654931;3655340;3655496;3655752;3657790;3660218;3663337	4123	0	0	#DIV/0!
NM_153202	ADAM33	NM_153202.3	chr20;chr20;chr20;chr20;chr20;chr20;chr20;chr20;chr20;chr20;chr20;chr20;chr20;chr20;chr20;chr20;chr20;chr20;chr20;chr20;chr20	3648612;3649946;3650193;3651653;3651884;3652228;3652524;3652781;3653184;3653368;3654001;3654221;3654392;3654711;3654866;3655151;3655420;3655674;3657714;3660139;3662555	3649647;3650017;3650284;3651800;3651992;3652426;3652632;3652976;3653273;3653545;3654143;3654305;3654558;3654782;3654931;3655340;3655496;3655752;3657790;3660218;3663337	4048	0	0	#DIV/0!
NR_073423	ADAM3A	NR_073423.1	chr8;chr8;chr8;chr8;chr8;chr8;chr8;chr8;chr8;chr8;chr8;chr8;chr8;chr8;chr8;chr8;chr8;chr8;chr8;chr8;chr8;chr8	39308564;39311569;39312858;39323364;39325142;39331001;39331452;39332029;39332942;39335215;39347782;39349344;39350630;39356853;39358011;39358434;39361493;39362860;39363315;39370097;39371620;39380272	39308680;39311619;39313023;39323478;39325219;39331181;39331539;39332224;39333040;39335462;39347876;39349527;39350766;39356934;39358177;39358505;39361558;39363037;39363391;39370175;39371674;39380508	2768	0	0	#DIV/0!
NR_024107	ADAM3A	NR_024107.2	chr8;chr8;chr8;chr8;chr8;chr8;chr8;chr8;chr8;chr8;chr8;chr8;chr8;chr8;chr8;chr8;chr8;chr8;chr8;chr8;chr8;chr8	39308564;39311569;39312858;39323364;39325142;39331001;39331452;39332029;39332942;39335215;39347782;39349344;39350630;39356853;39358011;39358434;39361493;39362860;39363315;39370097;39371620;39380272	39308680;39311619;39313023;39323478;39325219;39331181;39331539;39332224;39333040;39335365;39347876;39349527;39350766;39356934;39358177;39358505;39361558;39363037;39363391;39370175;39371674;39380508	2671	0	0	#DIV/0!
NR_024106	ADAM3A	NR_024106.2	chr8;chr8;chr8;chr8;chr8;chr8;chr8;chr8;chr8;chr8;chr8;chr8;chr8;chr8;chr8;chr8;chr8;chr8;chr8;chr8;chr8	39308564;39311569;39312858;39323364;39325142;39331001;39331452;39332029;39332942;39347782;39349344;39350630;39356853;39358011;39358434;39361493;39362860;39363315;39370097;39371620;39380272	39308680;39311619;39313023;39323478;39325219;39331181;39331539;39332224;39333040;39347876;39349527;39350766;39356934;39358177;39358505;39361558;39363037;39363391;39370175;39371674;39380508	2520	0	0	#DIV/0!
NR_001569	ADAM3A	NR_001569.3	chr8;chr8;chr8;chr8;chr8;chr8;chr8;chr8;chr8;chr8;chr8;chr8;chr8;chr8;chr8;chr8;chr8;chr8;chr8;chr8	39308564;39311569;39312858;39323364;39325142;39331001;39331452;39332029;39332942;39349344;39350630;39356853;39358011;39358434;39361493;39362860;39363315;39370097;39371620;39380272	39308680;39311619;39313023;39323478;39325219;39331181;39331539;39332224;39333040;39349527;39350766;39356934;39358177;39358505;39361558;39363037;39363391;39370175;39371674;39380508	2425	0	0	#DIV/0!
NR_144553	ADAM3B	NR_144553.1	chr16	49551557	49552496	940	0	0	#DIV/0!
NR_001448	ADAM5	NR_001448.1	chr8;chr8;chr8;chr8;chr8;chr8;chr8;chr8;chr8;chr8;chr8;chr8;chr8;chr8;chr8;chr8	39172182;39172974;39176971;39180080;39180489;39181687;39182732;39203380;39233198;39238308;39239023;39250093;39250791;39258852;39260325;39274733	39172236;39173053;39177024;39180158;39180565;39181858;39182797;39203563;39233396;39238398;39239254;39250179;39250905;39259014;39260375;39274745	1718	0	7	#DIV/0!
NR_002224	ADAM6	NR_002224.2	chr14;chr14;chr14_kb021645_fix;chr14_kb021645_fix	106435818;106437782;632896;634860	106437083;106438358;634161;635436	3686	0	0	#DIV/0!
NM_003817	ADAM7	NM_003817.4	chr8;chr8;chr8;chr8;chr8;chr8;chr8;chr8;chr8;chr8;chr8;chr8;chr8;chr8;chr8;chr8;chr8;chr8;chr8;chr8;chr8;chr8	24298539;24299986;24304699;24321395;24323212;24324312;24326280;24333946;24339655;24342790;24344700;24346672;24348312;24349416;24350008;24350556;24356749;24357691;24358303;24358990;24364993;24366059	24298673;24300089;24304775;24321473;24323288;24324501;24326333;24334017;24339824;24342874;24344830;24346846;24348401;24349611;24350110;24350742;24356829;24357769;24358408;24359089;24365048;24367078	3367	0	0	#DIV/0!
NM_001164489	ADAM8	NM_001164489.2	chr10;chr10;chr10;chr10;chr10;chr10;chr10;chr10;chr10;chr10;chr10;chr10;chr10;chr10;chr10;chr10;chr10;chr10;chr10;chr10;chr10;chr10	135075927;135077192;135080856;135081433;135082949;135083401;135083864;135084240;135084385;135084704;135085032;135085310;135085697;135085920;135086302;135086461;135086758;135087266;135087455;135087663;135088988;135090276	135076737;135077269;135080921;135081570;135083033;135083478;135084014;135084309;135084574;135084793;135085209;135085458;135085778;135086089;135086370;135086523;135086947;135087342;135087533;135087739;135089091;135090372	3092	91	74	0.813187
NM_001164490	ADAM8	NM_001164490.2	chr10;chr10;chr10;chr10;chr10;chr10;chr10;chr10;chr10;chr10;chr10;chr10;chr10;chr10;chr10;chr10;chr10;chr10;chr10;chr10	135075927;135080856;135081433;135082252;135082949;135083864;135084240;135084385;135084704;135085032;135085310;135085697;135085920;135086302;135086461;135086758;135087266;135087455;135087663;135090276	135076737;135080921;135081622;135082366;135083033;135084014;135084309;135084574;135084793;135085209;135085458;135085778;135086089;135086370;135086523;135086934;135087342;135087533;135087739;135090372	2986	92	76	0.826087
NM_001109	ADAM8	NM_001109.5	chr10;chr10;chr10;chr10;chr10;chr10;chr10;chr10;chr10;chr10;chr10;chr10;chr10;chr10;chr10;chr10;chr10;chr10;chr10;chr10;chr10;chr10;chr10	135075927;135077192;135080856;135081433;135082252;135082949;135083401;135083864;135084240;135084385;135084704;135085032;135085310;135085697;135085920;135086302;135086461;135086758;135087266;135087455;135087663;135088988;135090276	135076737;135077269;135080921;135081622;135082366;135083033;135083478;135084014;135084309;135084574;135084793;135085209;135085458;135085778;135086089;135086370;135086523;135086947;135087342;135087533;135087739;135089091;135090372	3259	94	78	0.829787
NR_027638	ADAM9	NR_027638.1	chr8;chr8;chr8;chr8;chr8;chr8;chr8;chr8;chr8;chr8;chr8;chr8;chr8;chr8;chr8;chr8;chr8;chr8;chr8;chr8;chr8	38854505;38865405;38869177;38871484;38873637;38874738;38876372;38879162;38880675;38883322;38884196;38899465;38912000;38913096;38928817;38934747;38940160;38940487;38948778;38959382;38961126	38854679;38865502;38869235;38871562;38873713;38874933;38876437;38879233;38880844;38883403;38884329;38899636;38912092;38913291;38928922;38934930;38940240;38940592;38948865;38959449;38962780	3957	1307	2535	1.93956
NR_027878	ADAM9	NR_027878.1	chr8;chr8;chr8;chr8;chr8;chr8;chr8;chr8;chr8;chr8;chr8;chr8;chr8;chr8;chr8;chr8;chr8;chr8;chr8;chr8;chr8	38854505;38865405;38869177;38871484;38873637;38874738;38876372;38879162;38880675;38883322;38884196;38899465;38912000;38913096;38928817;38934747;38940160;38947566;38948778;38959382;38961126	38854679;38865502;38869235;38871562;38873713;38874933;38876437;38879233;38880844;38883403;38884329;38899636;38912092;38913291;38928922;38934930;38940240;38947707;38948865;38959449;38962780	3993	1308	2546	1.94648
NM_003816	ADAM9	NM_003816.3	chr8;chr8;chr8;chr8;chr8;chr8;chr8;chr8;chr8;chr8;chr8;chr8;chr8;chr8;chr8;chr8;chr8;chr8;chr8;chr8;chr8;chr8	38854492;38865405;38869177;38871484;38873637;38874738;38876372;38879162;38880675;38883322;38884196;38899465;38912000;38913096;38928817;38934747;38940160;38940487;38947566;38948778;38959382;38961126	38854679;38865502;38869235;38871562;38873713;38874933;38876437;38879233;38880844;38883403;38884329;38899636;38912092;38913291;38928922;38934930;38940240;38940592;38947707;38948865;38959449;38962780	4112	1308	2549	1.94878
NR_027639	ADAM9	NR_027639.1	chr8;chr8;chr8;chr8;chr8;chr8;chr8;chr8;chr8;chr8;chr8;chr8;chr8;chr8;chr8;chr8;chr8;chr8;chr8;chr8	38854505;38865405;38869177;38871484;38873637;38874738;38876372;38879162;38880675;38883322;38884196;38899465;38912000;38913096;38928817;38934747;38947566;38948778;38959382;38961126	38854679;38865502;38869235;38871562;38873713;38874933;38876437;38879233;38880844;38883403;38884329;38899636;38912092;38913291;38928922;38934930;38947707;38948865;38959449;38962780	3912	1296	2541	1.96065
NM_001145272	ADAMDEC1	NM_001145272.1	chr8;chr8;chr8;chr8;chr8;chr8;chr8;chr8;chr8;chr8;chr8;chr8;chr8	24241798;24250775;24251582;24253233;24254783;24255196;24255993;24256387;24256906;24257683;24259428;24261516;24262805	24242105;24250851;24251660;24253309;24254969;24255258;24256064;24256553;24256987;24257813;24259605;24261601;24263526	2229	0	0	#DIV/0!
NM_014479	ADAMDEC1	NM_014479.3	chr8;chr8;chr8;chr8;chr8;chr8;chr8;chr8;chr8;chr8;chr8;chr8;chr8;chr8	24241798;24249775;24250775;24251582;24253233;24254783;24255196;24255993;24256387;24256906;24257683;24259428;24261516;24262805	24242105;24249893;24250851;24251660;24253309;24254969;24255258;24256064;24256553;24256987;24257813;24259605;24261601;24263526	2348	0	0	#DIV/0!
NM_001145271	ADAMDEC1	NM_001145271.1	chr8;chr8;chr8;chr8;chr8;chr8;chr8;chr8;chr8;chr8;chr8;chr8;chr8;chr8;chr8	24241798;24247642;24249775;24250775;24251582;24253233;24254783;24255196;24255993;24256387;24256906;24257683;24259428;24261516;24262805	24242105;24247731;24249893;24250851;24251660;24253309;24254969;24255258;24256064;24256553;24256987;24257813;24259605;24261601;24263526	2438	0	0	#DIV/0!
NR_156422	ADAMDEC1	NR_156422.1	chr8;chr8;chr8;chr8;chr8;chr8;chr8;chr8;chr8;chr8;chr8;chr8;chr8;chr8;chr8	24241798;24249775;24250775;24251582;24253233;24254783;24255196;24255993;24256387;24256906;24257683;24259428;24261516;24262805;24263047	24242105;24249893;24250851;24251660;24253309;24254969;24255258;24256064;24256553;24256987;24257813;24259605;24261601;24262957;24263526	2259	0	0	#DIV/0!
NM_006988	ADAMTS1	NM_006988.5	chr21;chr21;chr21;chr21;chr21;chr21;chr21;chr21;chr21	28208074;28210758;28211906;28212194;28212595;28213317;28214177;28214658;28216544	28210597;28210933;28212081;28212380;28212881;28213484;28214309;28215004;28217728	5183	4308	1241	0.288069
NM_030957	ADAMTS10	NM_030957.4	chr19;chr19;chr19;chr19;chr19;chr19;chr19;chr19;chr19;chr19;chr19;chr19;chr19;chr19;chr19;chr19;chr19;chr19;chr19;chr19;chr19;chr19;chr19;chr19;chr19;chr19;chr19_jh159149_fix;chr19_jh159149_fix;chr19_jh159149_fix;chr19_jh159149_fix;chr19_jh159149_fix;chr19_jh159149_fix;chr19_jh159149_fix;chr19_jh159149_fix;chr19_jh159149_fix;chr19_jh159149_fix;chr19_jh159149_fix;chr19_jh159149_fix;chr19_jh159149_…	8645124;8649779;8650016;8650340;8651006;8651228;8651442;8651700;8654126;8654336;8654773;8656684;8656842;8657647;8660646;8660957;8661191;8661426;8661871;8662118;8665812;8668612;8669897;8670508;8673016;8675529;10210;14865;15102;15426;16092;16314;16528;16786;19212;19422;19859;21770;21928;22733;25732;26043;26277;26512;26957;27204;30898;33698;34982;35593;38104;40614	8645886;8649938;8650192;8650544;8651135;8651354;8651605;8651780;8654249;8654469;8654875;8656747;8656987;8657754;8660787;8661103;8661296;8661469;8662016;8662201;8666029;8668768;8670243;8670694;8673130;8675600;10972;15024;15278;15630;16221;16440;16691;16866;19335;19555;19961;21833;22073;22840;25873;26189;26382;26555;27102;27287;31115;33854;35328;35779;38218;40685	8502	171	22	0.128655
NM_001282352	ADAMTS10	NM_001282352.1	chr19;chr19;chr19;chr19;chr19;chr19;chr19;chr19;chr19;chr19;chr19;chr19;chr19;chr19_jh159149_fix;chr19_jh159149_fix;chr19_jh159149_fix;chr19_jh159149_fix;chr19_jh159149_fix;chr19_jh159149_fix;chr19_jh159149_fix;chr19_jh159149_fix;chr19_jh159149_fix;chr19_jh159149_fix;chr19_jh159149_fix;chr19_jh159149_fix;chr19_jh159149_fix	8645124;8649779;8650016;8650340;8651006;8651228;8651442;8651700;8654126;8654336;8654773;8656684;8656842;10210;14865;15102;15426;16092;16314;16528;16786;19212;19422;19859;21770;21928	8645886;8649938;8650192;8650544;8651135;8651354;8651605;8651780;8654249;8654458;8654875;8656747;8657080;10972;15024;15278;15630;16221;16440;16691;16866;19335;19544;19961;21833;22166	4920	83	14	0.168675
NM_030955	ADAMTS12	NM_030955.4	chr5;chr5;chr5;chr5;chr5;chr5;chr5;chr5;chr5;chr5;chr5;chr5;chr5;chr5;chr5;chr5;chr5;chr5;chr5;chr5;chr5;chr5;chr5;chr5	33523640;33534938;33546164;33549312;33561132;33576159;33588704;33596039;33614343;33615933;33624336;33630885;33637682;33641915;33643483;33648927;33649659;33658289;33662021;33683123;33683964;33751509;33881224;33891835	33527471;33535097;33546307;33549488;33561284;33577265;33588914;33596165;33614481;33616177;33624456;33631018;33637851;33642060;33643575;33649071;33649802;33658438;33662145;33683206;33684160;33751653;33881585;33892095	8572	0	21	#DIV/0!
NM_001324512	ADAMTS12	NM_001324512.2	chr5;chr5;chr5;chr5;chr5;chr5;chr5;chr5;chr5;chr5;chr5;chr5;chr5;chr5;chr5;chr5;chr5;chr5;chr5;chr5;chr5;chr5	33523640;33534938;33546164;33549312;33561132;33576159;33588704;33596039;33614343;33615933;33637682;33641915;33643483;33648927;33649659;33658289;33662021;33683123;33683964;33751509;33881224;33891835	33527471;33535097;33546307;33549488;33561284;33577265;33588914;33596165;33614481;33616177;33637851;33642060;33643575;33649071;33649802;33658438;33662145;33683206;33684160;33751653;33881585;33892095	8317	0	21	#DIV/0!
NM_001324511	ADAMTS12	NM_001324511.2	chr5;chr5;chr5	33751301;33881224;33891835	33751653;33881585;33892095	976	0	1	#DIV/0!
NM_139025	ADAMTS13	NM_139025.4	chr9;chr9;chr9;chr9;chr9;chr9;chr9;chr9;chr9;chr9;chr9;chr9;chr9;chr9;chr9;chr9;chr9;chr9;chr9;chr9;chr9;chr9;chr9;chr9;chr9;chr9;chr9;chr9;chr9;chr9_gl339450_fix;chr9_gl339450_fix;chr9_gl339450_fix;chr9_gl339450_fix;chr9_gl339450_fix;chr9_gl339450_fix;chr9_gl339450_fix;chr9_gl339450_fix;chr9_gl339450_fix;chr9_gl339450_fix;chr9_gl339450_fix;chr9_gl339450_fix;chr9_gl339450_fix;chr9_gl339450_fix;ch…	136287120;136288221;136289441;136290649;136291058;136291319;136293754;136295059;136297709;136298498;136298761;136301949;136302869;136303366;136304487;136305465;136307520;136307735;136308497;136309984;136310820;136313720;136314904;136319537;136320407;136321191;136321665;136323032;136324096;248094;249195;250415;251623;252032;252293;254728;256033;258682;259472;259735;262923;263843;264340;265460;2664…	136287668;136288287;136289598;136290732;136291182;136291465;136293891;136295221;136297813;136298649;136298824;136302075;136303017;136303486;136304567;136305646;136307655;136307864;136308682;136310173;136310940;136313849;136315086;136319741;136320725;136321337;136321841;136323216;136324525;248642;249261;250572;251706;252156;252439;254865;256195;258786;259623;259798;263049;263991;264460;265540;2666…	9902	608	158	0.259868
NM_139026	ADAMTS13	NM_139026.5	chr9;chr9;chr9;chr9;chr9;chr9;chr9;chr9;chr9;chr9;chr9;chr9;chr9;chr9;chr9;chr9;chr9;chr9;chr9;chr9;chr9;chr9;chr9;chr9;chr9;chr9;chr9;chr9;chr9;chr9_gl339450_fix;chr9_gl339450_fix;chr9_gl339450_fix;chr9_gl339450_fix;chr9_gl339450_fix;chr9_gl339450_fix;chr9_gl339450_fix;chr9_gl339450_fix;chr9_gl339450_fix;chr9_gl339450_fix;chr9_gl339450_fix;chr9_gl339450_fix;chr9_gl339450_fix;chr9_gl339450_fix;ch…	136287487;136288221;136289441;136290649;136291058;136291319;136293754;136295152;136297709;136298498;136298761;136301949;136302869;136303366;136304487;136305465;136307520;136307735;136308497;136309984;136310820;136313720;136314904;136319537;136320407;136321191;136321665;136323032;136324096;248461;249195;250415;251623;252032;252293;254728;256126;258682;259472;259735;262923;263843;264340;265460;2664…	136287668;136288287;136289598;136290732;136291182;136291465;136293891;136295221;136297813;136298649;136298824;136302075;136303017;136303486;136304567;136305646;136307655;136307864;136308682;136310173;136310940;136313849;136315086;136319741;136320557;136321337;136321841;136323216;136324525;248642;249261;250572;251706;252156;252439;254865;256195;258786;259623;259798;263049;263991;264460;265540;2666…	8646	579	155	0.267703
NM_139027	ADAMTS13	NM_139027.5	chr9;chr9;chr9;chr9;chr9;chr9;chr9;chr9;chr9;chr9;chr9;chr9;chr9;chr9;chr9;chr9;chr9;chr9;chr9;chr9;chr9;chr9;chr9;chr9;chr9;chr9;chr9;chr9;chr9;chr9_gl339450_fix;chr9_gl339450_fix;chr9_gl339450_fix;chr9_gl339450_fix;chr9_gl339450_fix;chr9_gl339450_fix;chr9_gl339450_fix;chr9_gl339450_fix;chr9_gl339450_fix;chr9_gl339450_fix;chr9_gl339450_fix;chr9_gl339450_fix;chr9_gl339450_fix;chr9_gl339450_fix;ch…	136287487;136288221;136289441;136290649;136291058;136291319;136293754;136295059;136297709;136298498;136298761;136301949;136302869;136303366;136304487;136305465;136307520;136307735;136308497;136309984;136310820;136313720;136314904;136319537;136320407;136321191;136321665;136323032;136324096;248461;249195;250415;251623;252032;252293;254728;256033;258682;259472;259735;262923;263843;264340;265460;2664…	136287668;136288287;136289598;136290732;136291182;136291465;136293891;136295221;136297813;136298649;136298824;136302075;136303017;136303486;136304567;136305646;136307655;136307864;136308682;136310173;136310940;136313849;136315086;136319741;136320557;136321337;136321841;136323216;136324525;248642;249261;250572;251706;252156;252439;254865;256195;258786;259623;259798;263049;263991;264460;265540;2666…	8832	582	156	0.268041
NR_024514	ADAMTS13	NR_024514.2	chr9;chr9;chr9;chr9;chr9;chr9;chr9;chr9;chr9;chr9;chr9;chr9;chr9;chr9;chr9;chr9;chr9;chr9;chr9_gl339450_fix;chr9_gl339450_fix;chr9_gl339450_fix;chr9_gl339450_fix;chr9_gl339450_fix;chr9_gl339450_fix;chr9_gl339450_fix;chr9_gl339450_fix;chr9_gl339450_fix;chr9_gl339450_fix;chr9_gl339450_fix;chr9_gl339450_fix;chr9_gl339450_fix;chr9_gl339450_fix;chr9_gl339450_fix;chr9_gl339450_fix;chr9_gl339450_fix;chr…	136279459;136288221;136289441;136290649;136291058;136291319;136297709;136304487;136305465;136309984;136310820;136313720;136314904;136319537;136320407;136321191;136321665;136324096;240433;249195;250415;251623;252032;252293;258682;265460;266438;270957;271793;274693;275877;280509;281379;282163;282637;285068	136279764;136288287;136289598;136290732;136291182;136291465;136297813;136304567;136305646;136310173;136310940;136313849;136315086;136319741;136320557;136321337;136321841;136324525;240738;249261;250572;251706;252156;252439;258786;265540;266619;271146;271913;274822;276059;280713;281529;282309;282813;285497	5978	496	161	0.324597
NM_080722	ADAMTS14	NM_080722.4	chr10;chr10;chr10;chr10;chr10;chr10;chr10;chr10;chr10;chr10;chr10;chr10;chr10;chr10;chr10;chr10;chr10;chr10;chr10;chr10;chr10;chr10	72432262;72434312;72462068;72468344;72489050;72489858;72492010;72493641;72494925;72496436;72498598;72500743;72503304;72503822;72504982;72509578;72511234;72511851;72513556;72517718;72517931;72520116	72432640;72434751;72462224;72468534;72489133;72490005;72492115;72493784;72495057;72496549;72498746;72500918;72503437;72503945;72505062;72509741;72511402;72511983;72513763;72517847;72518041;72522197	5557	4	2	0.5
NM_139155	ADAMTS14	NM_139155.3	chr10;chr10;chr10;chr10;chr10;chr10;chr10;chr10;chr10;chr10;chr10;chr10;chr10;chr10;chr10;chr10;chr10;chr10;chr10;chr10;chr10;chr10	72432262;72434312;72462068;72468344;72489050;72489858;72492010;72493641;72494925;72496436;72498598;72500743;72503304;72503822;72504982;72509578;72511234;72511851;72513556;72517718;72517931;72520116	72432640;72434751;72462224;72468534;72489133;72490014;72492115;72493784;72495057;72496549;72498746;72500918;72503437;72503945;72505062;72509741;72511402;72511983;72513763;72517847;72518041;72522197	5566	4	2	0.5
NM_139055	ADAMTS15	NM_139055.3	chr11;chr11;chr11;chr11;chr11;chr11;chr11;chr11	130318869;130331384;130331982;130332392;130339157;130340815;130341103;130342942	130319825;130331516;130332149;130332675;130339334;130340996;130341278;130346540	5677	169	37	0.218935
NM_139056	ADAMTS16	NM_139056.4	chr5;chr5;chr5;chr5;chr5;chr5;chr5;chr5;chr5;chr5;chr5;chr5;chr5;chr5;chr5;chr5;chr5;chr5;chr5;chr5;chr5;chr5;chr5	5140443;5140777;5146243;5182157;5186165;5187838;5190084;5191798;5200245;5209206;5222902;5232481;5235127;5237082;5239264;5239794;5242166;5262770;5303381;5303685;5306617;5318247;5319136	5140652;5140879;5146568;5182418;5186364;5187921;5190243;5191903;5200382;5209359;5222997;5232629;5235299;5237212;5239387;5240038;5242304;5262896;5303582;5303879;5306841;5318394;5320417	4979	19	12	0.631579
NR_136935	ADAMTS16	NR_136935.2	chr5;chr5;chr5;chr5;chr5;chr5;chr5;chr5;chr5;chr5;chr5;chr5;chr5;chr5;chr5;chr5;chr5;chr5;chr5;chr5;chr5;chr5	5140443;5140777;5146243;5182157;5186165;5187838;5190084;5191798;5200245;5209206;5222902;5232481;5235127;5239264;5239794;5242166;5262770;5303381;5303685;5306617;5318247;5319136	5140652;5140879;5146568;5182418;5186364;5187921;5190243;5191903;5200382;5209359;5222997;5232629;5235299;5239387;5240038;5242304;5262896;5303582;5303879;5306841;5318394;5320417	4848	19	12	0.631579
NR_109915	ADAMTS16-DT	NR_109915.1	chr5;chr5;chr5;chr5	5132198;5133750;5133981;5140069	5133345;5133883;5134183;5140167	1584	11	6	0.545455
NM_139057	ADAMTS17	NM_139057.4	chr15;chr15;chr15;chr15;chr15;chr15;chr15;chr15;chr15;chr15;chr15;chr15;chr15;chr15;chr15;chr15;chr15;chr15;chr15;chr15;chr15;chr15	100511642;100516250;100533253;100537590;100589062;100591777;100594102;100636561;100649194;100657052;100672212;100673419;100692817;100695385;100739523;100794341;100801684;100802557;100821434;100871094;100881244;100882026	100514767;100516427;100533405;100537794;100589197;100591936;100594259;100636681;100649321;100657218;100672357;100673520;100692967;100695525;100739628;100794384;100801841;100802640;100821606;100871259;100881614;100882180	6329	257	164	0.638132
NM_001326358	ADAMTS18	NM_001326358.2	chr16;chr16;chr16;chr16;chr16;chr16;chr16;chr16;chr16;chr16;chr16;chr16;chr16;chr16;chr16;chr16;chr16;chr16;chr16;chr16;chr16;chr16;chr16	77316025;77323161;77325163;77326973;77328820;77331186;77334160;77353746;77354976;77356233;77359763;77369653;77375601;77387630;77389837;77393215;77396002;77397699;77398085;77401334;77465192;77468315;77468503	77317968;77323308;77325375;77327155;77329024;77331312;77334301;77353990;77355099;77356363;77359935;77369801;77375696;77387783;77389974;77393320;77396161;77397782;77398278;77401620;77465508;77468402;77468931	5837	12	2	0.166667
NM_199355	ADAMTS18	NM_199355.4	chr16;chr16;chr16;chr16;chr16;chr16;chr16;chr16;chr16;chr16;chr16;chr16;chr16;chr16;chr16;chr16;chr16;chr16;chr16;chr16;chr16;chr16;chr16	77316025;77323161;77325163;77326973;77328820;77331186;77334160;77353746;77354976;77356233;77359763;77369653;77375601;77387630;77389837;77393215;77396002;77397699;77398085;77401338;77465192;77468315;77468503	77317968;77323308;77325375;77327155;77329024;77331312;77334301;77353990;77355099;77356363;77359935;77369801;77375696;77387783;77389974;77393320;77396161;77397782;77398278;77401620;77465508;77468402;77468931	5833	12	2	0.166667
NM_133638	ADAMTS19	NM_133638.5	chr5;chr5;chr5;chr5;chr5;chr5;chr5;chr5;chr5;chr5;chr5;chr5;chr5;chr5;chr5;chr5;chr5;chr5;chr5;chr5;chr5;chr5;chr5	128795991;128796795;128844770;128861977;128863441;128864213;128887557;128932252;128956311;128957891;128977552;128983458;128984491;128989999;128994310;129001192;129015457;129019813;129030413;129037081;129039932;129070625;129072760	128796175;128797450;128844935;128862149;128863524;128864370;128887600;128932357;128956451;128958041;128977653;128983588;128984663;128990126;128994430;129001272;129015614;129019966;129030548;129037285;129040084;129070802;129074368	5193	166	54	0.325301
NR_125748	ADAMTS19-AS1	NR_125748.1	chr5;chr5	128795252;128796118	128795772;128796382	786	17	4	0.235294
NM_014244	ADAMTS2	NM_014244.5	chr5;chr5;chr5;chr5;chr5;chr5;chr5;chr5;chr5;chr5;chr5;chr5;chr5;chr5;chr5;chr5;chr5;chr5;chr5;chr5;chr5;chr5	178537854;178548662;178549645;178551974;178552999;178554960;178556933;178559231;178559778;178562910;178564770;178566891;178579143;178580492;178581050;178581815;178585724;178608073;178634514;178699912;178770768;178772191	178541325;178548751;178549774;178552181;178553131;178555119;178557099;178559311;178559901;178563043;178564945;178567036;178579256;178580624;178581193;178581920;178585880;178608156;178634716;178700065;178771162;178772462	6783	125	16	0.128
NM_021599	ADAMTS2	NM_021599.4	chr5;chr5;chr5;chr5;chr5;chr5;chr5;chr5;chr5;chr5;chr5	178577676;178579143;178580492;178581050;178581815;178585724;178608073;178634514;178699912;178770768;178772191	178578201;178579256;178580624;178581193;178581920;178585880;178608156;178634716;178700065;178771162;178772462	2288	88	16	0.181818
[truncated: 69,623 more rows]

## Sheet: Sup Table 5 summary of CE-MS
Peak Group ID	Annotation ID	Annotation Name	Ave m/z	Ave CorMT	wt-#1	wt-#2	wt-#3	Ave	SD	wt+#1	wt+#2	wt+#3	Ave	SD	fold-change		D331->A-#1	D331->A-#2	D331->A-#3	Ave	SD	D331->A+#1	D331->A+#2	D331->A+#3	Ave	SD	fold-change
7018	T-047	AMP	346.059	12.4328	0.0170381	0.0123929	0.0198683	0.0164331	0.00377422	0.002559	0.00330541	0.00264103	0.00283515	0.000409322	0.172526		0.0189812	0.0169832	0.0252206	0.020395	0.00429683	0.0148752	0.0139061	0.0124129	0.0137314	0.00124041	0.673273
7619	T-048	ADP	426.025	14.5148	0.0357778	0.0242336	0.0359694	0.0319936	0.00672101	0.0111995	0.0139867	0.00987332	0.0116865	0.00209948	0.365276		0.034494	0.0307535	0.0406985	0.0353153	0.0050231	0.0278566	0.02982	0.0258581	0.0278449	0.00198095	0.788465
[truncated: 11 more rows]
